# Supplementary material for: Inhibition of histone acetyltransferase function radiosensitizes CREBBP/EP300 mutants via repression of homologous recombination, potentially targeting a gain of function
Source: Nat Commun. 2021 Nov 3;12:6340. doi: 10.1038/s41467-021-26570-8 (PMC8566594; doi:10.1038/s41467-021-26570-8)
Supplement: Supplementary file 3 — Source Data [file 41467_2021_26570_MOESM3_ESM.xlsx]

## Sheet: Fig. 1
Figure 1:
A							B							C-D															E
	UM-SCC-47	UM-SCC-22a	Cal27	UM-SCC-152	HN31			UM-SCC-47	UM-SCC-22a	Cal27	UM-SCC-152	HN31		Radiosensitizer	Column 1	UM-SCC-47	UM-SCC-22a	Cal27	UM-SCC-152	HN31	AVG Control	UM-SCC-47 XRT	UM-SCC-22a XRT	Cal27 XRT	UM-SCC-152 XRT	HN31 XRT	AVG XRT		Analysis Type:	PANTHER Overrepresentation Test (Released 20200728)
ABCF2	-1.13582	-0.399747	-0.56298	-0.360146	-0.217097		ABCF2	0.22052	0.118208	0.264162	0.367052	0.099711		1	PRKCQ	-0.66257	-0.38038	-0.83263	-0.53735	-0.68184	-0.618954	-0.99477	-0.86033	-1.49264	-0.30789	-0.63077	-0.85728		Annotation Version and Release Date:	GO Ontology database DOI: 10.5281/zenodo.4033054 Released 2020-09-10
ABL1	-0.151211	-0.699327	-0.280262	-1.26705	-0.0806574		ABL1	0.314286	0.236735	0.315816	0.059694	0.353061		1	RAD51C	-0.828446	-0.517559	-0.359553	-2.06602	-0.211276	-0.79657	-0.0632132	-1.52576	-0.651044	-1.94237	-0.617539	-0.959986		Test Type:	FISHER
ABL1	-0.38674	-0.24374	-0.18025	-3.44561	-0.03151		ABL1	0.171965	0.215607	0.391618	0.165029	0.230058		1	RFC2	-0.44976	-2.22519	-0.50826	-0.603352	-0.615954	-0.880502	-0.841461	-0.5497	-1.47759	-1.72387	-0.406723	-0.99987		Correction:	FDR
ABL2	-0.00064	-0.7959	-0.0828	-0.54959	-0.18861		ABL2	0.588776	0.143367	0.404592	0.292347	0.279082		1	RPA2	-2.77288	-3.19837	-2.28426	-1.13293	-2.48008	-2.3737	-2.24836	-3.27249	-3.67646	-1.78682	-2.81938	-2.7607		GO biological process complete		Fold Enrichment	raw P-value	FDR	-log FDR
AIFM1	-2.08606	-3.30782	-1.33058	-0.424334	-1.61897		AIFM1	0.021098	0.249133	0.133237	0.138728	0.049711		1	RRM2B	-1.00054	-0.423091	-0.57032	-0.578653	-1.56273	-0.827066	-0.53982	-0.871808	-1.26314	-0.069987	-1.89126	-0.927203		Regulation of response to gamma radiation	(GO:2001228)	100	0.000178	0.00436	2.36051
AKT1	-0.80701	-1.60885	-0.86033	-1.2714	-1.56462		AKT1	0.257653	0.178061	0.090306	0.242857	0.186224		1	SYK	-1.32198	-1.08663	-0.40304	-0.26391	-0.63375	-0.741862	-2.12929	-0.5688	-0.58543	-0.53432	-0.80384	-0.924336		Cell cycle DNA replication maintenance of fidelity	(GO:1902298)	100	0.000178	0.00435	2.36151
AKT2	-0.50313	-0.93879	-0.30559	-1.44788	-0.00554		AKT2	0.192857	0.088776	0.191327	0.058673	0.537755		1	TYMS	-0.68374	-0.78545	-0.81885	-0.54589	-0.87992	-0.74277	-1.27846	-0.84579	-1.36664	-0.62682	-0.55145	-0.933832		Mitotic DNA replication maintenance of fidelity	(GO:1990505)	100	0.000178	0.00435	2.36151
AKT3	-0.47685	-0.27558	-0.27284	-0.442	-0.18242		AKT3	0.286735	0.344388	0.312755	0.203061	0.269898		1	UBB	-1.25935	-0.946195	-0.366729	-0.68048	-0.496849	-0.749921	-1.0751	-0.711765	-0.790246	-1.16081	-0.761658	-0.899916		Mitotic recombination-dependent replication fork processing	(GO:1990426)	100	0.000178	0.00434	2.36251
ALK	-0.46416	-0.17755	-0.29312	-0.5724	-0.58071		ALK	0.378061	0.338265	0.209694	0.24898	0.180102		1	XPA	-0.58429	-1.06264	-0.155623	-0.681444	-0.739279	-0.644656	-0.670237	-1.11173	-0.321256	-1.18245	-1.03115	-0.863363		Positive regulation of G2/MI transition of meiotic cell cycle	(GO:0110032)	100	0.000295	0.00666	2.17653
ALKBH1	-1.49869	-1.27941	-1.15574	-0.424577	-0.990161		ALKBH1	0.224566	0.189017	0.129191	0.237861	0.134104		1	MTOR	-1.93479	-0.40119	-0.49851	-0.60954	-0.42404	-0.773614	-2.17638	-0.62583	-0.30278	-1.31509	-0.32247	-0.94851		Regulation of G2/MI transition of meiotic cell cycle	(GO:0110030)	100	0.000295	0.00665	2.17718
ANKRD17	-2.13647	-0.741197	-0.907782	-0.348403	-1.10683		ANKRD17	0.047977	0.202601	0.149133	0.170809	0.13815		1	OXR1	-0.397208	-1.44198	-0.734284	-0.461538	-0.74523	-0.756047	-0.706548	-1.77505	-0.781652	-0.496143	-0.577579	-0.867394		Cellular hyperosmotic salinity response	(GO:0071475)	100	0.000295	0.00664	2.17783
ANTXR1	-0.625512	-0.693154	-2.44083	-0.532062	-1.85816		ANTXR1	0.215029	0.195376	0.160405	0.097977	0.079769		1	PERP	-0.162466	-0.855626	-0.123633	-0.234671	-0.104156	-0.29611	-1.11873	-1.03999	-0.576789	-0.619568	-0.713119	-0.813638		N-terminal peptidyl-lysine acetylation	(GO:0018076)	100	0.000295	0.00663	2.17849
APAF1	-0.0158283	-0.366729	-0.026929	-0.137695			APAF1	0.10896	0.149855	0.056647	0.102023	0.114017		1	PIGF	-0.82757	-0.88914	-0.34891	-0.91606	-0.86197	-0.76873	-0.90862	-1.23462	-0.48575	-1.19579	-0.64335	-0.893626		Double-strand break repair via classical nonhomologous end joining	(GO:0097680)	100	1.76e-07	8.11e-06	5.09098
APEX1	-0.213216	-0.689256	-0.155623	-0.089528	-0.732842		APEX1	0.117341	0.193642	0.173988	0.12948	0.077168		1	PIK3CA	-1.93846	-2.12625	-3.43448	-3.63706	-2.85369	-2.79799	-4.3011	-2.35475	-5.75998	-1.64907	-3.92195	-3.59737		Small-subunit processome assembly	(GO:0034462)	100	0.000295	0.00662	2.17914
APEX2	-0.492123	-0.326055	-0.0770117	-0.56482	-0.154257		APEX2	0.12341	0.084971	0.160694	0.18526	0.192197		1	AKT1	-1.13319	-0.73435	-0.51013	-0.77435	-0.44831	-0.720066	-0.80701	-1.60885	-0.86033	-1.2714	-1.56462	-1.22244		DNA damage induced protein phosphorylation	(GO:0006975)	90.66	4.11e-07	1.83e-05	4.73755
APTX	-2.43977	-0.322944	-2.29935	-0.627649	-1.35339		APTX	0.125434	0.334682	0.156647	0.274566	0.125145		1	ANTXR1	-0.70826	-0.212131	-2.33838	-0.120067	-1.16487	-0.908742	-0.625512	-0.693154	-2.44083	-0.532062	-1.85816	-1.22994		Cellular response to molecule of fungal origin	(GO:0071226)	90.66	0.000441	0.00938	2.0278
AR	-0.01796	-0.41415	-0.33058	-0.13011	-0.00385		AR	0.503061	0.155102	0.338265	0.408673	0.582653		1	ATM	-1.29345	-0.5263	-1.62392	-1.31337	-0.8547	-1.12235	-2.43736	-1.01401	-1.04123	-0.76624	-1.13328	-1.27842		Cellular response to camptothecin	(GO:0072757)	90.66	0.000441	0.00937	2.02826
ASF1A	-0.290027	-0.361082	-1.0388	-1.17124	-1.42069		ASF1A	0.148266	0.208671	0.145087	0.283526	0.374566		1	ATRIP	-1.58267	-2.82913	-1.64671	-1.3706	-1.60332	-1.80649	-1.637	-2.87819	-3.21208	-2.25468	-1.86629	-2.36965		Positive regulation of meiotic cell cycle phase transition	(GO:1901995)	72.53	0.000615	0.0124	1.90658
ATM	-1.51852	-0.735236	-1.24515	-1.05132	-0.69624		ATM	0.102041	0.081122	0.169898	0.154592	0.064796		1	AURKB	-0.92481	-0.60614	-0.67069	-1.49333	-0.8063	-0.900254	-1.47766	-0.36963	-1.15495	-0.74306	-1.46515	-1.04209		Response to molecule of fungal origin	(GO:0002238)	72.53	0.000615	0.0124	1.90658
ATM	-2.43736	-1.01401	-1.04123	-0.76624	-1.13328		ATM	0.295376	0.263006	0.243642	0.276879	0.26185		1	BLK	-0.50939	-0.81675	-1.64644	-0.23798	-1.10763	-0.863638	-0.99259	-0.93238	-1.27616	-0.39869	-1.97415	-1.11479		Double-strand break repair involved in meiotic recombination	(GO:1990918)	72.53	0.000615	0.0124	1.90658
ATR	-0.256601	-0.933091	-0.491188	-1.2841	-1.29499		ATR	0.161224	0.172959	0.343367	0.239796	0.207143		1	BRAF	-0.73618	-1.92414	-1.14921	-0.22066	-1.39133	-1.0843	-1.37033	-1.12462	-1.48079	-1.25309	-1.51858	-1.34948		Cellular response to X-ray	(GO:0071481)	72.53	8.24e-07	3.47e-05	4.45967
ATR	-0.61074	-0.98131	-0.30933	-0.22731	-1.16063		ATR	0.605491	0.365029	0.403468	0.322254	0.493642		1	BRCA2	-0.613047	-0.795346	-0.689359	-0.561468	-0.339283	-0.599701	-0.689256	-1.35102	-1.18402	-1.68563	-0.386561	-1.0593		Positive regulation of neuron maturation	(GO:0014042)	72.53	0.000615	0.0124	1.90658
ATRIP	-1.637	-2.87819	-3.21208	-2.25468	-1.86629		ATRIP	0.174855	0.094509	0.218208	0.179191	0.256358		1	BTG2	-1.31126	-0.566482	-1.39957	-0.53982	-1.00051	-0.963529	-1.15752	-0.638433	-0.953063	-1.32445	-1.37724	-1.09014		Response to camptothecin	(GO:1901563)	72.53	0.000615	0.0123	1.91009
ATRX	-1.37114	-2.36615	-0.850286	-0.908508	-0.952963		ATRX	0.331792	0.150867	0.171387	0.245376	0.185838		1	CCNO	-2.07027	-1.19469	-1.52352	-1.30885	-2.91826	-1.80312	-2.3231	-0.87778	-2.63592	-2.91286	-5.15797	-2.78152		Pyrimidine deoxyribonucleoside monophosphate biosynthetic process	(GO:0009177)	72.53	0.000615	0.0123	1.91009
ATXN3	-1.16148	-1.30354	-0.388442	-0.958578	-0.910948		ATXN3	0.112428	0.115607	0.175145	0.240173	0.206647		1	CDC25A	-2.0837	-1.05677	-0.531097	-0.365438	-1.24763	-1.05693	-1.31175	-1.41227	-2.25759	-0.347864	-1.52952	-1.3718
AURKA	-3.43724	-1.39	-1.5244	-2.12929	-2.03269		AURKA	0.028061	0.079592	0.085714	0.036735	0.132653		1	CDK2	-0.469749	-0.260189	-0.751336	-1.50223	-1.23132	-0.842963	-1.31908	-0.504673	-1.20021	-0.577617	-1.74243	-1.0688
AURKB	-1.47766	-0.36963	-1.15495	-0.74306	-1.46515		AURKB	0.206122	0.164796	0.231633	0.12551	0.201531		1	CENPF	-0.799546	-0.462621	-1.28972	-0.478753	-0.873618	-0.780851	-1.28835	-1.09067	-1.69225	-0.239318	-1.04379	-1.07088
AURKC	-0.41641	-0.50097	-0.81675	-1.75112	-0.50981		AURKC	0.165306	0.245918	0.093878	0.088265	0.188776		1	CREBBP	-0.8991	-1.12933	-0.47212	-0.13268	-0.30432	-0.58751	-1.66748	-0.8524	-0.99259	-0.4951	-0.48666	-0.898846
AXL	-0.17569	-0.02851	-0.21779	-0.99965	-0.65817		AXL	0.241327	0.440816	0.211224	0.09949	0.110204		1	CUL4A	-0.675443	-0.177998	-0.555205	-1.24417	-0.696579	-0.669878	-1.68771	-1.47759	-0.524373	-0.941512	-1.08848	-1.14393
BAI1	-0.598587	-0.651165	-0.832276	-0.401394	-0.801299		BAI1	0.136416	0.107225	0.051445	0.159538	0.143931		1	DRD2	-0.69431	-0.53735	-0.28134	-0.83326	-0.69457	-0.608166	-1.76602	-0.1738	-1.15995	-1.05495	-1.0314	-1.03722
BARD1	-0.46396	-1.18778	-0.560461	-0.315667	-0.0942		BARD1	0.131792	0.110116	0.228035	0.354335	0.115318		1	DUT	-1.76124	-2.65216	-1.8639	-1.57209	-0.965266	-1.76293	-1.68019	-2.57693	-1.61886	-2.56158	-1.75363	-2.03824
BCL2	-0.83271	-0.66716	-0.79924	-2.80469	-0.1534		BCL2	0.09898	0.245408	0.111224	0.022959	0.233163		1	EP300	-0.617617	-1.18149	-0.799309	-0.00312888	-0.345271	-0.589364	-1.38076	-2.53252	-0.762397	-0.0535838	-0.322944	-1.01044
BCL2	-0.0923866	-1.07171	-0.380116	-0.304856	-0.105275		BCL2	0.278324	0.226879	0.142775	0.246821	0.221965		1	EPHA2	-1.27616	-1.61872	-0.95646	-1.53154	-0.93637	-1.26385	-0.90871	-2.47477	-1.12933	-2.14341	-1.02871	-1.53699
BCR	-0.75605	-0.86856	-0.40745	-1.17261	-0.8739		BCR	0.239796	0.207143	0.157143	0.119898	0.128061		1	ERCC6	-0.379886	-2.41646	-0.75144	-1.33878	-1.31711	-1.24074	-0.7677	-1.64606	-0.844114	-0.566514	-3.12006	-1.38889
BIRC5		-0.18272	-0.08376	-0.04195	-1.77417		BIRC5	0.62398	0.352551	0.294388	0.464286	0.241327		1	ESR1	-0.74768	-1.20853	-0.95068	-0.39869	-0.78115	-0.817346	-1.75623	-0.61339	-1.20256	-1.79291	-1.6155	-1.39612
BIRC5		-0.104156	-0.0627789	-0.311031	-0.354988		BIRC5	0.309538	0.160694	0.245376	0.385549	0.133237		1	FANCD2	-0.623332	-0.290084	-0.909221	-0.554992	-1.25882	-0.727289	-1.38632	-1.69111	-1.19207	-0.754402	-0.760888	-1.15696
BLK	-0.99259	-0.93238	-1.27616	-0.39869	-1.97415		BLK	0.084694	0.089286	0.096939	0.182653	0.060204		1	FANCE	-1.69604	-0.716339	-0.877967	-0.164456	-0.747411	-0.840443	-4.11037	-0.978027	-1.09067	-0.535557	-0.459082	-1.43474
BLM	-0.920639	-0.913585	-1.14954	-0.609199	-0.889233		BLM	0.025145	0.031214	0.150867	0.230636	0.067919		1	FANCL	-0.741656	-1.22527	-1.63999	-0.601569	-0.657869	-0.973271	-1.3931	-0.366925	-2.22443	-1.32069	-0.413708	-1.14377
BMX	-0.09361	-0.00976	-0.18442	-0.52975	-0.02421		BMX	0.396429	0.511735	0.227551	0.268367	0.426531		1	FGFR4	-0.94484	-0.89967	-0.37571	-1.52314	-2.07367	-1.16341	-2.18202	-1.63188	-0.49601	-1.15995	-1.58091	-1.41015
BRAF	-1.37033	-1.12462	-1.48079	-1.25309	-1.51858		BRAF	0.055102	0.07449	0.225	0.242347	0.172959		1	GTF2E2	-0.710859	-0.648883	-1.6416	-1.30162	-1.26416	-1.11342	-1.35339	-1.00297	-1.65338	-0.509558	-1.64019	-1.2319
BRCA1	-0.324923	-1.07581	-0.343199	-0.379886	-0.652551		BRCA1	0.070809	0.386416	0.228324	0.171098	0.255202		1	JAK2	-0.43501	-0.09286	-0.47212	-0.36618	-2.09707	-0.692648	-0.79715	-0.13948	-1.2504	-0.67027	-2.49674	-1.07081
BRCA2	-0.689256	-1.35102	-1.18402	-1.68563	-0.386561		BRCA2	0.284682	0.193064	0.226012	0.183526	0.284393		1	KAT2A	-0.978934	-1.4835	-1.22215	-1.30789	-0.871231	-1.17274	-2.5976	-1.45276	-1.16487	-0.126378	-1.42291	-1.3529
BRD4	-1.23552	-1.80874	-1.06681	-1.89998	-1.75382		BRD4	0.064286	0.036735	0.103061	0.072959	0.106633		1	KDM1A	-0.51654	-1.18008	-0.24661	-0.5388	-0.8494	-0.666286	-1.04208	-0.14445	-1.3702	-2.09584	-0.74584	-1.07968
BRIP1	-0.675662	-1.48792	-1.79345	-0.394385	-1.51108		BRIP1	0.119364	0.243642	0.142197	0.119653	0.089595		1	LCK	-0.73355	-0.5742	-0.9856	-1.33492	-0.95491	-0.916636	-0.99401	-1.37018	-0.78334	-2.02645	-1.82949	-1.40069
BRSK1	-0.546206	-0.76161	-0.684829	-0.366171	-1.09802		BRSK1	0.273699	0.137861	0.15578	0.040462	0.248266		1	MAD2L1	-2.25843	-1.35771	-1.34684	-0.890963	-0.658628	-1.30251	-2.53035	-1.55755	-2.05705	-0.691147	-0.832517	-1.53372
BTG2	-1.15752	-0.638433	-0.953063	-1.32445	-1.37724		BTG2	0.115607	0.134104	0.097977	0.201445	0.180347		1	MAP3K8	-1.88863	-2.85369	-2.3294	-1.48926	-0.97087	-1.90637	-1.8516	-1.89471	-2.48269	-2.73847	-1.98062	-2.18962
BTK	-0.28587	-1.34739	-2.00005	-0.36941	-0.72054		BTK	0.196429	0.176531	0.046429	0.220918	0.12551		1	MAPK12	-0.76089	-0.75657	-0.71969	-0.36765	-0.66257	-0.653474	-1.33768	-0.78486	-0.35667	-1.40807	-1.58986	-1.09543
BUB1	-0.340456	-0.634086	-0.341741	-0.0316692	-0.762548		BUB1	0.133526	0.216474	0.193064	0.263006	0.120809		1	MDM2	-0.47562	-0.580669	-0.488775	-0.450774	-1.45839	-0.690845	-0.996381	-1.66812	-0.683907	-1.07477	-1.4033	-1.1653
BUB1B	-3.70144	-3.46837	-1.31166	-0.779137	-1.77097		BUB1B	0.149133	0.230347	0.34104	0.37948	0.22948		1	MKNK1	-0.45942	-0.58207	-0.64922	-0.30723	-0.76951	-0.55349	-1.17729	-0.67202	-1.31153	-1.07339	-0.27006	-0.900858
CASP3	-0.36865	-0.05463	-1.15094	-0.17177	-0.39251		CASP3	0.22398	0.418367	0.066837	0.281122	0.162245		1	MSH5	-0.885563	-0.204476	-0.542739	-0.459593	-0.472674	-0.513009	-1.28496	-1.32735	-1.66181	-0.296478	-0.587911	-1.0317
CCNA2	-0.696579	-0.289076	-0.483079	-0.62979	-0.794594		CCNA2	0.169653	0.263584	0.519942	0.104624	0.197399		1	NEIL2	-1.55038	-1.82827	-2.12374	-1.31982	-2.17988	-1.80042	-0.726936	-2.98026	-1.58607	-3.52326	-1.64666	-2.09264
CCNB1	-1.25326	-1.22689	-1.00593	-2.33426	-0.681503		CCNB1	0.181792	0.130058	0.274277	0.168208	0.19422		1	NOTCH1	-1.55685	-1.23329	-0.77927	-0.60548	-0.72654	-0.980286	-1.60478	-1.93111	-1.08735	-0.90374	-0.30969	-1.16733
CCNB2	-1.14891	-0.627818	-0.877602	-0.592876	-1.75375		CCNB2	0.184393	0.23526	0.248555	0.147399	0.138728		1	NUDT1	-2.00904	-1.14001	-0.917894	-0.109334	-2.13054	-1.26136	-2.42023	-2.72481	-1.30162	-0.290162	-1.25437	-1.59824
CCNB3	-1.22879	-0.972446	-0.880648	-0.511081	-0.910948		CCNB3	0.256069	0.299422	0.106936	0.350578	0.171676		1	PARG	-0.854209	-2.41051	-2.09425	-0.809762	-1.67246	-1.56824	-1.84038	-1.0221	-2.23035	-1.8235	-2.88792	-1.96085
CCND1	-0.458253	-0.749297	-0.326055	-0.0326771	-0.292957		CCND1	0.33526	0.257514	0.352601	0.249711	0.373121		1	PARP4	-0.607519	-0.282815	-0.826618	-1.07018	-0.606268	-0.678681	-1.04431	-0.51593	-0.967929	-0.922247	-1.56184	-1.00245
CCND2	-0.458583	-0.265253	-0.0610632	-0.689256	-0.375975		CCND2	0.333815	0.272254	0.315318	0.283815	0.465607		1	PMS1	-0.417658	-1.18353	-1.49369	-0.350593	-1.29539	-0.948174	-1.90866	-2.05812	-0.552574	-0.292371	-1.08438	-1.17922
CCND3	-0.633055	-0.87688	-0.250349	-0.634922	-0.634116		CCND3	0.157803	0.234971	0.274566	0.236705	0.161561		1	PMS2P3	-0.55845	-0.0254508	-0.430072	-0.0893756	-0.67942	-0.356554	-1.30901	-0.237642	-0.796869	-1.01619	-1.15907	-0.903755
CCNE1	-0.308981	-0.316724	-1.03546	-0.532927	-0.631517		CCNE1	0.127457	0.163873	0.146821	0.234682	0.052312		1	PMS2P5	-1.07084	-0.452927	-0.323189	-0.536903	-1.43983	-0.764737	-2.12653	-1.09802	-0.911285	-0.597322	-1.676	-1.28183
CCNE2	-0.688027	-0.14627	-0.793546	-0.124335	-0.900257		CCNE2	0.06474	0.147688	0.047977	0.263295	0.105491		1	POLA1	-0.806033	-1.21962	-1.0162	-0.775118	-1.66801	-1.097	-1.38971	-1.17759	-2.18009	-1.27072	-2.07375	-1.61837
CCNG1	-0.455558	-0.174265	-0.0377825	-0.520554	-0.53982		CCNG1	0.186416	0.253179	0.271098	0.110116	0.225145		1	POLL	-0.971071	-1.04426	-1.70906	-0.254405	-1.59839	-1.11544	-1.74224	-1.38777	-1.25274	-1.29716	-1.40199	-1.41638
CCNG2	-0.206072	-0.123545	-0.166607	-0.417312	-0.0199942		CCNG2	0.267052	0.228902	0.098266	0.219075	0.061561		1	PRKDC	-1.11276	-2.02507	-0.494295	-0.383758	-0.692769	-0.94173	-1.95681	-2.05668	-0.469503	-0.433905	-1.41457	-1.26629
CCNH	-0.44976	-0.25596	-0.335259	-0.245344	-0.344234		CCNH	0.178324	0.257225	0.307514	0.281214	0.122543		1	PRKDC	-2.80469	-1.76554	-0.81675	-0.88139	-1.26994	-1.50766	-2.34629	-2.37092	-1.12233	-1.52722	-1.66883	-1.80712
CCNO	-2.3231	-0.87778	-2.63592	-2.91286	-5.15797		CCNO	0.116763	0.23237	0.245665	0.095376	0.225145		1	PTK2	-1.82242	-1.86474	-1.41348	-0.39683	-2.22607	-1.54471	-1.13328	-3.44088	-2.3129	-0.37429	-2.02521	-1.85731
CCR5	-0.19222	-0.37977	-0.12507	-0.38823	-0.49272		CCR5	0.280612	0.279082	0.357653	0.389796	0.152551		1	RAD1	-1.54579	-0.920872	-0.466177	-0.496784	-0.594316	-0.804787	-1.15127	-0.465369	-1.2938	-1.42955	-1.04168	-1.07633
CD274	-0.31569	-0.30551	-0.66662	-0.82757	-0.11323		CD274	0.253061	0.196939	0.208673	0.183673	0.259694		1	REXO2	-0.165617	-0.899589	-1.12075	-2.01966	-0.330582	-0.907239	-0.325134	-0.774559	-1.34521	-2.4347	-0.710021	-1.11793
CD52	-0.28914	-0.54657	-0.27185	-0.76701	-0.21993		CD52	0.452551	0.132143	0.242347	0.217347	0.334694		1	RPA1	-1.54634	-0.417312	-2.0216	-1.57444	-0.1854	-1.14902	-1.42422	-1.33664	-1.32703	-1.33495	-0.96103	-1.27678
CDC25A	-1.31175	-1.41227	-2.25759	-0.347864	-1.52952		CDC25A	0.172543	0.203468	0.174855	0.406936	0.059827		1	RPRM	-0.273006	-0.23274	-0.449432	-0.638433	-1.34009	-0.58674	-0.179037	-1.83896	-0.612788	-1.41701	-0.897708	-0.989099
CDC25B	-1.70087	-0.16206	-0.329112	-1.48269	-0.661357		CDC25B	0.145376	0.156647	0.162139	0.381792	0.219364		1	RUVBL1	-1.9394	-1.46318	-2.16382	-0.929561	-3.32535	-1.96426	-1.80092	-3.28452	-2.45988	-2.4928	-3.37876	-2.68338
CDC25C	-0.356474	-0.82236	-1.19372	-0.625368	-1.39525		CDC25C	0.357225	0.160405	0.228324	0.195954	0.070231		1	SF3B3	-0.617785	-0.646731	-1.87994	-2.61808	-1.84526	-1.52156	-0.764485	-1.47079	-2.88138	-1.49241	-1.91183	-1.70418
CDC6	-0.449332	-0.647826	-0.631427	-0.909608	-0.52746		CDC6	0.216763	0.244798	0.247688	0.487861	0.372543		1	SMC1A	-3.04758	-1.77659	-1.40199	-3.13232	-1.19743	-2.11118	-2.72481	-1.84469	-4.15977	-2.58991	-3.26989	-2.91781
CDK1	-1.11816	-0.36326	-0.52361	-2.2326	-0.29144		CDK1	0.177551	0.208163	0.202551	0.064286	0.205102		1	SMC6	-2.24287	-1.37788	-2.02297	-2.1014	-2.34492	-2.01801	-1.16742	-3.97462	-2.98715	-2.3197	-2.08042	-2.50586
CDK1	-0.789838	-1.33073	-0.201424	-2.33467	-0.245929		CDK1	0.262717	0.241618	0.327746	0.186705	0.20896		1	SPO11	-0.509199	-0.196536	-0.689639	-0.622182	-1.3999	-0.683491	-0.75998	-0.918126	-1.35491	-0.863408	-2.37405	-1.25409
CDK2	-1.31908	-0.504673	-1.20021	-0.577617	-1.74243		CDK2	0.258673	0.190306	0.189286	0.229082	0.116837		1	SSBP1	-0.601756	-1.93832	-0.724133	-0.516413	-0.947567	-0.945638	-0.555543	-3.27807	-0.685349	-1.8709	-0.82195	-1.44236
CDK2	-0.60386	-1.0481	-1.0337	-0.24624	-1.53874		CDK2	0.315318	0.280925	0.230925	0.237861	0.194509		1	TOPBP1	-1.09802	-0.888663	-0.481576	-0.634009	-0.978027	-0.816059	-1.14169	-0.786165	-0.523117	-1.58296	-0.999121	-1.00661
CDK4	-0.892	-2.89348	-1.24468	-0.65427	-0.88931		CDK4	0.232653	0.058673	0.118878	0.138776	0.082653		1	TP53BP1	-1.28731	-0.598434	-0.235374	-0.35112	-0.896358	-0.673718	-2.92033	-0.250653	-1.77049	-1.24138	-1.20089	-1.47675
CDK4	-0.838308	-1.09327	-0.545504	-0.0891051	-0.265024		CDK4	0.35289	0.143353	0.354046	0.23815	0.180058		1	TTK	-0.696302	-0.969391	-0.35944	-0.507733	-0.0403169	-0.514637	-0.70826	-2.62694	-0.78896	-0.235747	-0.410307	-0.954044
CDK6	-0.39178	-3.47437	-2.21721	-0.26816	-4.91269		CDK6	0.370408	0.022959	0.096429	0.223469	0.102041		1	UBE2V2	-2.26807	-3.66399	-1.33495	-1.66969	-2.14738	-2.21682	-3.43688	-2.50555	-1.98004	-1.61323	-3.41306	-2.58975
CDK6	-0.417312	-2.09662	-0.857803	-0.276609	-2.29728		CDK6	0.174277	0.245954	0.126012	0.297399	0.141329		1	VCP	-1.20453	-2.14722	-1.55254	-0.555323	-2.02534	-1.49699	-1.36692	-1.80405	-2.78391	-0.487248	-1.79493	-1.64741
CDK7	-0.221692	-0.369947	-0.452391	-0.0716606	-0.354988		CDK7	0.168878	0.096939	0.298469	0.412755	0.237755		1	XIAP	-1.71745	-2.06918	-1.55011	-1.32291	-1.98465	-1.72886	-2.67036	-1.97885	-3.72996	-0.88728	-2.49251	-2.35179
CDK7	-0.39869	-0.83357	-0.15127	-0.23436	-0.58886		CDK7	0.160983	0.319075	0.145665	0.391908	0.210983		1	XRCC5	-2.43921	-1.08471	-0.56298	-0.866547	-0.368434	-1.06438	-1.68763	-1.97792	-0.273006	-1.85966	-0.391061	-1.23786
CDK9	-1.29387	-0.47536	-0.83271	-0.67711	-0.58499		CDK9	0.256633	0.180102	0.091837	0.24949	0.153061		1	XRCC6	-1.44797	-1.87771	-0.542747	-1.60685	-1.68019	-1.43109	-1.38192	-2.93984	-1.33598	-1.46967	-1.5324	-1.73196
CDKN1A	-0.138547	-0.182315	-0.0966474	-0.308057	-0.201993		CDKN1A	0.112139	0.08526	0.174277	0.322832	0.073988		1	YBX1	-1.21851	-1.69062	-2.35659	-1.68019	-2.61355	-1.91189	-1.80405	-1.35604	-3.52336	-0.903272	-3.73329	-2.264
CDKN2A	-0.194422	-0.474865	-0.593992	-0.175814	-0.417082		CDKN2A	0.111272	0.208382	0.084682	0.414162	0.12659		1	ZWINT	-0.715781	-2.21754	-0.553221	-0.361373	-0.966039	-0.962792	-2.85015	-3.21666	-1.40842	-0.859582	-0.811515	-1.82927
CDKN2B	-0.0692873	-0.53081	-0.229932	-0.777512	-0.276609		CDKN2B	0.304046	0.151445	0.136127	0.083237	0.104913		1	ABL1	-0.18743	-0.53186	-0.01918	-1.95557	-0.05139	-0.549086	-0.38674	-0.24374	-0.18025	-3.44561	-0.03151	-0.85757
CDKN2D	-0.448469	-0.844638	-0.567582	-0.444097	-0.847527		CDKN2D	0.053179	0.182081	0.13237	0.087283	0.047688		1	ATXN3	-1.1876	-0.899873	-0.179039	-0.761658	-0.470645	-0.699762	-1.16148	-1.30354	-0.388442	-0.958578	-0.910948	-0.944598
CDT1	-0.603031	-0.0618904	-0.458253	-0.0454246	-0.636869		CDT1	0.15896	0.184971	0.236994	0.104046	0.203179		1	BCL2	-0.4471	-0.97342	-1.01394	-0.66958	-0.04176	-0.62916	-0.83271	-0.66716	-0.79924	-2.80469	-0.1534	-1.05144
CEBPG	-1.37149	-1.64232	-0.82195	-1.3055	-2.1477		CEBPG	0.202601	0.290462	0.023988	0.158671	0.097688		1	BLM	-0.43657	-0.889628	-0.473969	-0.664678	-0.570536	-0.607076	-0.920639	-0.913585	-1.14954	-0.609199	-0.889233	-0.89644
CENPF	-1.28835	-1.09067	-1.69225	-0.239318	-1.04379		CENPF	0.560983	0.220231	0.309249	0.23526	0.316763		1	BTK	-0.3979	-0.46379	-0.33058	-1.24687	-0.74157	-0.636142	-0.28587	-1.34739	-2.00005	-0.36941	-0.72054	-0.944652
CETN2	-0.113794	-1.32445	-0.51108	-0.879873	-1.08067		CETN2	0.057803	0.171676	0.164451	0.103179	0.078613		1	CCNB1	-1.32941	-1.45484	-1.0288	-0.910128	-0.956671	-1.13597	-1.25326	-1.22689	-1.00593	-2.33426	-0.681503	-1.30037
CHAF1A	-1.39485	-0.830593	-2.24287	-1.66227	-1.40921		CHAF1A	0.25	0.227168	0.181503	0.195087	0.367919		1	CDK4	-0.6081	-1.01212	-1.35003	-0.54582	-1.27628	-0.95847	-0.892	-2.89348	-1.24468	-0.65427	-0.88931	-1.31475
CHAF1B	-0.95286	-0.442174	-0.244296	-0.693943	-0.595214		CHAF1B	0.257803	0.394509	0.373988	0.391618	0.225434		1	CHEK1	-1.61889	-1.87593	-1.44515	-0.62141	-1.19677	-1.35163	-2.12625	-1.17524	-2.36676	-0.53018	-2.50616	-1.74092
CHEK1	-2.12625	-1.17524	-2.36676	-0.53018	-2.50616		CHEK1	0.080102	0.086735	0.131633	0.232653	0.035714		1	EHMT2	-0.30315	-0.73182	-0.04079	-1.05495	-1.31153	-0.688448	-0.30683	-0.92221	-1.83101	-1.31306	-0.70316	-1.01525
CHEK1	-0.823626	-0.306509	-2.31395	-0.39679	-0.839404		CHEK1	0.157803	0.377457	0.286416	0.055491	0.152312		1	ERCC8	-0.871731	-1.20588	-0.876604	-0.54863	-1.30559	-0.961687	-0.35798	-1.77691	-0.844832	-0.857357	-2.05812	-1.17904
CHEK2	-0.00442047	-0.231185	-0.161512	-0.180669	-0.0540316		CHEK2	0.271939	0.234694	0.32449	0.151531	0.256122		1	MCL1	-0.83405	-0.97441	-2.67757	-0.86182	-1.25907	-1.32138	-1.64513	-2.33078	-2.46493	-0.66958	-1.43093	-1.70827
CHEK2	-0.12798	-0.16734	-0.13603	-0.56559	-0.1184		CHEK2	0.27341	0.275145	0.277746	0.227457	0.07052		1	MTOR	-1.59653	-0.740001	-0.410774	-1.06366	-0.861106	-0.934416	-2.64097	-0.793045	-0.933907	-1.09908	-1.21926	-1.33725
CHFR	-1.28924	-0.393189	-0.787041	-1.06105	-1.49847		CHFR	0.390173	0.258671	0.19711	0.297688	0.349422		1	PAK4	-1.11858	-0.91966	-0.37364	-1.28931	-0.87961	-0.91616	-0.84966	-2.41204	-0.86893	-0.82555	-0.6113	-1.1135
CIB1	-2.34711	-0.63742	-0.449432	-0.920361	-0.357266		CIB1	0.243931	0.101445	0.14104	0.181503	0.281792		1	POLG	-1.61043	-1.35088	-0.34695	-0.734047	-1.03838	-1.01614	-1.57388	-2.11546	-0.717512	-0.731673	-1.4183	-1.31136
CIDEA	-0.360082	-0.0572572	-0.034924	-0.378346	-0.162962		CIDEA	0.069364	0.057803	0.242775	0.095087	0.066763		1	RAD51	-1.57105	-1.2954	-1.10282	-0.478587	-1.30789	-1.15115	-1.44641	-0.868084	-0.954741	-2.24805	-1.69831	-1.44312
CREBBP	-1.66748	-0.8524	-0.99259	-0.4951	-0.48666		CREBBP	0.094388	0.133163	0.081633	0.228061	0.360714		1	RNF168	-0.570005	-1.26965	-1.16288	-0.0236494	-1.30491	-0.866219	-3.6205	-0.396997	-0.485116	-0.00696114	-1.07834	-1.11758
CRY1	-0.44541	-0.306509	-0.263084	-1.21926	-0.702258		CRY1	0.147688	0.300289	0.504913	0.039595	0.28815		1	RPS6KB1	-0.5374	-1.26994	-0.8566	-0.2197	-0.43027	-0.662782	-0.88914	-1.07339	-1.07637	-1.44969	-0.35596	-0.96891
CRY2	-0.611319	-0.45628	-1.3162	-0.197189	-1.02331		CRY2	0.437283	0.414162	0.191908	0.431503	0.093931		1	SEMA4A	-0.841461	-0.243248	-1.30717	-0.713513	-0.0230164	-0.625683	-0.84018	-0.844867	-1.33604	-1.32519	-0.389623	-0.94718
CSNK1D	-0.231269	-0.201799	-0.256696	-0.0909152	-0.202357		CSNK1D	0.202312	0.163295	0.476879	0.235549	0.331214		1	TOP2A	-1.26777	-0.52239	-0.55916	-0.82498	-0.12371	-0.659602	-0.76738	-2.15457	-0.39753	-1.48131	-0.08023	-0.976204
CSNK1E	-0.835731	-1.86249	-0.661421	-0.335194	-0.292672		CSNK1E	0.17341	0.295087	0.199422	0.078324	0.176301		1	TXN	-0.827429	-0.263204	-0.987154	-1.45484	-0.202357	-0.746998	-0.490593	-1.08067	-2.11016	-1.27708	-0.186899	-1.02908
CTNNB1	-0.20561	-0.20755	-0.34885	-0.64653	-0.45942		CTNNB1	0.32398	0.212245	0.475	0.170918	0.30051		1	UBE2A	-0.280682	-0.615321	-1.12109	-0.903908	-0.429454	-0.670092	-1.24072	-0.338828	-0.675926	-1.94725	-0.350507	-0.910645
CUL4A	-1.68771	-1.47759	-0.524373	-0.941512	-1.08848		CUL4A	0.13526	0.094798	0.161272	0.040173	0.090173		1	ZW10	-0.709418	-0.344443	-1.66693	-0.0742908	-2.08882	-0.976782	-1.20928	-0.731255	-1.26077	-1.13254	-2.11039	-1.28885
CUL4B	-0.527249	-0.0950433	-0.0983762	-1.64671	-0.0770514		CUL4B	0.093642	0.186994	0.084104	0.015896	0.209538		1	BRD4	-1.15511	-1.51943	-0.34079	-0.27011	-2.85545	-1.22818	-1.23552	-1.80874	-1.06681	-1.89998	-1.75382	-1.55297
CYCS	-0.183209	-0.0454246	-0.312656	-0.383684	-1.03337		CYCS	0.300867	0.324855	0.463873	0.466763	0.319942		1	CDC25B	-0.801008	-0.224655	-0.245898	-1.72297	-0.571243	-0.713154	-1.70087	-0.16206	-0.329112	-1.48269	-0.661357	-0.867217
DCLRE1A	-0.259783	-0.724101	-0.0120368	-0.213381	-0.0861406		DCLRE1A	0.094509	0.318208	0.365607	0.204913	0.102023		1	CIB1	-1.53603	-0.115093	-0.425583	-1.6049	-0.33414	-0.803149	-2.34711	-0.63742	-0.449432	-0.920361	-0.357266	-0.942317
DCLRE1B	-1.1331	-0.437327	-0.620191	-1.77858	-0.417034		DCLRE1B	0.431503	0.136127	0.125145	0.282948	0.168497		1	DLGAP5	-0.63742	-0.780165	-1.09515	-0.929984	-0.60965	-0.810473	-1.05451	-1.2938	-0.586802	-1.11873	-0.798958	-0.970559
DCLRE1C	-0.92712	-1.56627	-1.56627	-2.94899	-1.86612		DCLRE1C	0.194509	0.162139	0.289595	0.253757	0.292197		0	ROCK2	-1.55369	-0.09131	-0.77645	-0.47505	-0.6621	-0.71172	-0.77138	-0.91976	-0.18346	-2.00907	-0.17014	-0.810762
DDB1	-1.74243	-2.64886	-1.24515	-5.09284	-0.886996		DDB1	0.143931	0.225723	0.206647	0.08815	0.174277		0	PRIM2	-0.0765481	-1.19372	-0.720508	-1.4438	-0.213856	-0.729685	-0.412028	-0.623975	-0.3519	-2.19072	-0.459483	-0.807621
DDB2	-0.175661	-0.111229	-0.028857	-0.211801	-0.0514942		DDB2	0.53526	0.25	0.280925	0.25289	0.095954		0	NEK11	-0.745826	-0.609199	-0.338545	-0.428086	-1.41184	-0.706698	-1.19119	-0.24653	-0.507925	-0.665432	-1.45815	-0.813844
DDIT3	-0.841785	-0.221872	-0.152349	-0.251381	-0.871731		DDIT3	0.208092	0.114162	0.259249	0.26185	0.456647		0	PIM2	-0.03755	-0.11621	-0.68673	-0.41806	-0.68717	-0.389144	-0.40967	-0.35788	-0.5349	-1.15679	-0.48037	-0.587922
DDX11	-0.0223158	-0.571243	-0.571243	-0.106614	-0.493964		DDX11	0.265607	0.177168	0.091908	0.103468	0.172543		0	PIM3	-0.07298	-0.00052	-0.16734	-0.0292	-0.18045	-0.090098	-0.68488	-0.10585	-0.52831	-0.15055	-0.30961	-0.35584
DHFR	-0.2197	-0.72496	-1.76602	-0.26899	-0.09739		DHFR	0.331122	0.109694	0.040816	0.244898	0.365816		0	PMS2	-0.175196	-0.578653	-0.577579	-0.403823	-0.732799	-0.49361	-1.08392	-0.599649	-0.241798	-1.14054	-0.728118	-0.758805
DKC1	-2.09152	-0.783592	-0.586027	-0.25422	-0.819832		DKC1	0.074277	0.057514	0.105202	0.084971	0.034971		0	PMS2L2	-1.03199	-0.0688237	-0.175422	-0.453666	-1.04859	-0.555699	-1.31291	-0.0930844	-0.802255	-0.419539	-1.15501	-0.756558
DLGAP5	-1.05451	-1.2938	-0.586802	-1.11873	-0.798959		DLGAP5	0.18815	0.419942	0.319364	0.173988	0.160983		0	POLD1	-0.0196544	-0.0413111	-0.0348255	-0.42392	-0.0790346	-0.119749	-0.104704	-0.046565	-0.0903394	-1.05522	-0.089528	-0.277272
DMC1	-0.00650748	-0.476327	-0.114118	-0.149609	-1.29389		DMC1	0.32341	0.198555	0.221387	0.128324	0.298555		0	POLE	-0.46396	-0.26852	-0.0200799	-0.268183	-0.453666	-0.294882	-0.849171	-0.102867	-0.0246391	-0.521327	-0.426145	-0.38483
DNA2	-0.269918	-0.968469	-0.251279	-0.212687	-0.0600081		DNA2	0.282659	0.071676	0.163295	0.134393	0.139595		0	POLI	-0.513918	-0.738101	-0.438961	-0.261887	-0.15714	-0.422001	-0.30852	-0.319103	-0.90669	-0.995012	-0.0714349	-0.520152
DNTT	-0.950049	-1.69062	-1.4726	-0.703444	-0.403075		DNTT	0.053468	0.084104	0.181792	0.4	0.239017		0	POLN	-0.307848	-0.20751	-0.636142	-0.371189	-0.847883	-0.474115	-0.901618	-0.641649	-0.402872	-0.0643826	-0.713513	-0.544807
DOT1L	-0.03306	-0.16371	-0.067	-0.29725	-0.19745		DOT1L	0.468367	0.340816	0.395408	0.42398	0.373469		0	POLQ	-1.21727	-0.421215	-0.660698	-0.300527	-0.29855	-0.579652	-1.0245	-0.451177	-0.598434	-0.506986	-0.704215	-0.657063
DRD2	-1.76602	-0.1738	-1.15995	-1.05495	-1.0314		DRD2	0.038776	0.228571	0.065306	0.158673	0.132143		0	PRKCE	-0.1287	-0.47092	-0.13524	-0.49981	-0.42854	-0.332642	-1.14205	-0.95181	-0.33822	-0.90385	-0.22453	-0.712092
DUT	-1.68019	-2.57693	-1.61886	-2.56158	-1.75363		DUT	0.327457	0.11763	0.260405	0.267919	0.167341		0	PRKCG	-0.06856	-0.02799	-0.02043	-0.1903	-0.02757	-0.06697	-0.46892	-0.06547	-0.0217	-0.2851	-0.00413	-0.169064
E2F1	-0.770436	-0.0954274	-0.314579	-0.647872	-0.36956		E2F1	0.413295	0.549133	0.308671	0.287283	0.493931		0	PRKCI	-1.02282	-0.23977	-0.07029	-0.71885	-0.90308	-0.590962	-1.32953	-0.0927	-0.26096	-1.13475	-0.58285	-0.680158
EGFR	-1.49759	-2.12929	-0.98188	-0.5627	-1.49333		EGFR	0.156122	0.030612	0.132653	0.284694	0.15102		0	PTEN	-0.152637	-0.56551	-0.409572	-0.23608	-0.399435	-0.352647	-0.55802	-0.680578	-0.219757	-0.284244	-0.774559	-0.503431
EHMT2	-0.30683	-0.92221	-1.83101	-1.31306	-0.70316		EHMT2	0.359184	0.133673	0.038776	0.137245	0.102041		0	PTTG1	-0.0691902	-0.105275	-0.207624	-0.000626992	-0.268076	-0.130158	-0.00552155	-1.16134	-0.588082	-0.125748	-0.0909152	-0.394321
EI24	-0.165312	-0.299869	-0.488775	-0.558554	-0.140506		EI24	0.158382	0.271387	0.22659	0.256358	0.246821		0	RB1		-0.152468	-0.186899	-0.00546334	-0.067001	-0.102958	-0.046565	-0.00171872	-0.187855	-0.506505	-0.212168	-0.190962
EIF4E	-1.38266	-1.81949	-0.74768	-1.15132	-2.25137		EIF4E	0.096939	0.039286	0.10051	0.180612	0.036735		0	RECQL4	-0.213909	-0.36919	-0.817705	-0.372672	-0.660698	-0.486835	-0.196016	-0.309552	-1.45408	-0.248937	-0.88304	-0.618325
EME1	-0.235185	-1.23611	-0.470988	-0.539647	-1.25815		EME1	0.423121	0.604913	0.533526	0.421676	0.347399		0	RET	-0.34598	-0.01683	-0.42289	-0.68223	-0.04912	-0.30341	-0.42254	-0.11775	-0.60026	-0.7312	-0.0631	-0.38697
EP300	-1.38076	-2.53252	-0.762397	-0.0535838	-0.322944		EP300	0.039017	0.039306	0.101156	0.151445	0.086994		0	RXRB	-0.36865	-0.50647	-0.00185	-1.27761	-0.37594	-0.506104	-0.64334	-0.82951	-0.26674	-0.94902	-0.71969	-0.68166
EPHA2	-0.90871	-2.47477	-1.12933	-2.14341	-1.02871		EPHA2	0.140306	0.127551	0.094898	0.053571	0.072449		0	SETX	-0.0665386		-0.597112	-0.134501	-0.0557641	-0.213479	-0.13488	-0.308917	-0.407925	-0.198978	-0.154672	-0.241074
ERBB2	-2.80046	-2.04596	-0.70998	-1.57627	-1.565		ERBB2	0.043878	0.054082	0.119898	0.152551	0.083673		0	SGK3	-0.8834	-0.41923	-0.42105	-0.10262	-0.22125	-0.40951	-1.04802	-0.16916	-0.21896	-0.63172	-0.33377	-0.480326
ERCC1	-0.867315	-1.45351	-0.358697	-0.600128	-2.01662		ERCC1	0.323988	0.121098	0.358092	0.289595	0.389306		0	SIAH1	-0.112834	-0.0534789	-0.139404	-1.31981	-0.613831	-0.447872	-0.520434	-0.0926834	-0.0661809	-0.903272	-0.982173	-0.512949
ERCC2	-0.0223045	-0.0010525	-0.344472	-0.379285	-0.0037499		ERCC2	0.203179	0.191618	0.17052	0.141908	0.015607		0	TBK1	-0.14088	-0.40163	-0.16464	-0.9603	-0.47212	-0.427914	-0.60152	-0.16531	-0.31638	-0.86391	-0.91355	-0.572134
ERCC3	-0.414081	-0.295914	-0.441101	-0.141566	-0.320543		ERCC3	0.172832	0.045665	0.266185	0.084971	0.024277		0	TGFB1	-0.303176	-0.469749	-1.02331	-0.0685927	-0.0719085	-0.387346	-0.675443	-0.732842	-1.31421	-0.501621	-0.291902	-0.703204
ERCC4	-0.0154467		-0.0198238	-0.134092	-0.163388		ERCC4	0.206936	0.240751	0.233815	0.045087	0.178613		0	TNFRSF10B	-0.10509	-0.056677	-0.00384912	-0.0262888	-0.18487	-0.075355	-0.252889	-0.00595167	-0.0266332	-0.000663452	-0.28313	-0.113853
ERCC5	-0.0640881	-0.666435	-0.330988	-0.100066	-0.208663		ERCC5	0.11474	0.156358	0.231214	0.166185	0.114451		0	TNFSF11	-0.29337	-0.08662	-0.6203	-0.74535	-0.29098	-0.407324	-0.00273	-0.21527	-0.46119	-1.11423	-0.55055	-0.468794
ERCC6	-0.7677	-1.64606	-0.844114	-0.566514	-3.12006		ERCC6	0.23815	0.340462	0.163006	0.200289	0.243064		0	TOP2B	-0.4119	-0.19478	-0.74798	-1.21389	-0.35558	-0.584826	-0.68635	-0.50313	-1.23552	-0.54947	-0.62046	-0.718986
ERCC8	-0.35798	-1.77691	-0.844831	-0.857357	-2.05812		ERCC8	0.364451	0.270809	0.209827	0.45289	0.062139		0	TYRO3	-0.91966	-0.10765	-0.33623	-0.42098	-0.08858	-0.37462	-1.41255	-0.09157	-0.29214	-0.45286	-0.14895	-0.479614
ESR1	-1.75623	-0.61339	-1.20256	-1.79291	-1.6155		ESR1	0.169898	0.131122	0.121429	0.2	0.042347		0	UBE2B	-0.240853	-0.411066	-0.231826	-0.386069	-0.00859768	-0.255682	-0.0198724	-0.682764	-0.190186	-0.953245	-0.199939	-0.409201
ESR2	-0.12	-0.15508	-0.01202	-0.00092	-0.06207		ESR2	0.442857	0.241837	0.485714	0.569388	0.358163		0	UBE2T	-0.0663131	-0.0741976	-0.675443	-0.397312	-0.749486	-0.39255	-1.01103	-0.292371	-0.57032	-0.249883	-1.61735	-0.74819
EXO1	-0.493187	-0.439994	-0.7095	-1.46184	-0.548639		EXO1	0.095087	0.093642	0.063006	0.186416	0.121965		0	UBE2V1	-0.543351	-0.260561	-0.296301	-0.415137	-0.403006	-0.383671	-0.376846	-0.764485	-0.429566	-0.0433894	-0.722324	-0.467322
EZH2	-1.72022	-1.15978	-0.27556	-1.38266	-1.37083		EZH2	0.128061	0.130612	0.194898	0.194388	0.061735		0	WHSC1	-0.4255	-0.7917	-0.11325	-0.57963	-0.45454	-0.472924	-0.41641	-0.60548	-0.81822	-0.64037	-0.33125	-0.562346
FANCA	-1.69115	-0.716944	-0.537874	-0.90693	-1.58226		FANCA	0.005202	0.19711	0.27341	0.13815	0.250578		0	XPC	-0.126264	-0.0504388	-0.563453	-0.363382	-0.893132	-0.399334	-0.228774	-0.855084	-0.13974	-0.617852	-0.489143	-0.466119
FANCB	-0.492451	-0.178468	-1.41944	-0.358985	-0.688027		FANCB	0.420809	0.153179	0.087283	0.31185	0.087861		0	XRCC4	-0.095136	-0.459781	-0.194519	-0.188518	-0.72946	-0.333483	-0.544621	-0.540795	-0.584753	-0.119821	-0.19139	-0.396276
FANCC	-0.142004	-0.127446	-0.738116	-0.0463974	-1.16592		FANCC	0.191908	0.279191	0.145376	0.073699	0.255491		0	XRN2	-0.0647986	-0.378455	-0.130782	-0.530479	-0.226414	-0.266186	-0.0785748	-0.490673	-0.364668	-0.505448	-0.451062	-0.378085
FANCD2	-1.38632	-1.69111	-1.19207	-0.754402	-0.760888		FANCD2	0.142775	0.385838	0.215896	0.158382	0.146532		0	ABL2	-0.10208	-0.28231	-0.1178	-0.48017	-0.10864	-0.2182	-0.00064	-0.7959	-0.0828	-0.54959	-0.18861	-0.323508
FANCE	-4.11037	-0.978027	-1.09067	-0.535557	-0.459082		FANCE	0.310983	0.373121	0.099711	0.20578	0.300867		0	BIRC5		-0.120502	-0.00317807	-0.171262	-0.172424	-0.116841		-0.104156	-0.0627789	-0.311031	-0.354988	-0.208238
FANCF	-0.0735608	-0.553446	-1.08067	-0.273438	-0.820661		FANCF	0.25289	0.416185	0.20289	0.191329	0.14711		0	LIG3	-1.07433	-0.683822	-0.266499	-0.21579	-0.572188	-0.562526	-1.04859	-1.53511	-0.279882	-0.310904	-0.795458	-0.79399
FANCG	-0.285002	-0.829971	-0.534715	-1.2294	-0.798959		FANCG	0.271676	0.548266	0.498266	0.307225	0.284971		0	LIG4	-0.0176473	-0.352625	-0.271575	-0.161178	-0.255166	-0.211638	-0.48208	-0.571183	-0.863703	-0.340117	-0.398123	-0.531041
FANCI	-0.709711	-0.0561173	-0.382891	-0.397998	-0.402872		FANCI	0.266474	0.228035	0.19422	0.154624	0.083526		0	MAD2L2	-0.477982	-0.426145	-0.359553	-0.127824	-0.171262	-0.312553	-0.817308	-0.53277	-0.492123	-0.227069	-0.301956	-0.474245
FANCL	-1.3931	-0.366924	-2.22443	-1.32069	-0.413708		FANCL	0.265318	0.256936	0.254624	0.447688	0.233815		0	MAPK3	-0.20105	-0.28134	-0.98689	-0.14927	-0.35824	-0.395358	-0.50126	-0.1685	-0.99559	-0.19924	-0.42705	-0.458328
FANCM	-0.622182	-0.0829287	-0.316578	-0.75998	-0.52907		FANCM	0.151734	0.128902	0.170809	0.385549	0.227168		0	MAPK7	-0.23387	-0.57211	-0.43888	-0.03906	-0.27836	-0.312456	-0.37421	-0.64111	-0.89355	-0.41658	-0.26819	-0.518728
FEN1	-0.433905	-0.0010839	-0.0189314	-0.40511	-0.293667		FEN1	0.122832	0.379191	0.145087	0.154624	0.280347		0	MAPK9	-0.06988	-0.3649	-0.19818	-0.65277	-0.09568	-0.276282	-0.01959	-1.05851	-0.11384	-0.70169	-0.19636	-0.417998
FGFR1	-0.23798	-0.24352	-0.20078	-1.00278	-0.25425		FGFR1	0.384694	0.273469	0.387245	0.104592	0.186224		0	MDM4	-0.0617026	-0.16517	-0.761658	-0.16968	-0.42542	-0.316726	-0.90669	-0.56551	-0.769676	-0.0384666	-0.471319	-0.550332
FGFR2	-1.44417	-1.08303	-1.57882	-0.26391	-1.08008		FGFR2	0.082143	0.179592	0.12551	0.22449	0.203571		0	MGMT	-0.0555298	-0.366463	-0.0431036	-0.639477	-0.304189	-0.281753	-0.0629958	-0.177418	-0.0785791	-0.870969	-0.758433	-0.389679
FGFR3	-0.50264	-0.84481	-1.37052	-0.52831	-0.78829		FGFR3	0.155612	0.134694	0.186224	0.156633	0.159184		0	MSH3	-0.289076	-0.247692	-0.257871	-0.48843	-0.187545	-0.294123	-0.410022	-0.88979	-0.229367	-1.20282	-0.191159	-0.584632
FGFR4	-2.18202	-1.63188	-0.49601	-1.15995	-1.58091		FGFR4	0.098469	0.107653	0.315306	0.178827	0.12449		0	NAE1	-0.0743186	-0.303422	-0.111775	-0.506284	-0.117777	-0.222715	-0.857142	-0.178129	-0.639245	-0.793972	-0.0709276	-0.507883
FGR	-0.17861	-0.11939	-0.68525	-0.56745	-0.48294		FGR	0.307143	0.423469	0.242857	0.20051	0.272959		0	NBN	-0.045121	-0.499516	-0.353494	-0.154257	-0.347355	-0.279949	-0.699413	-0.0860759	-0.405991	-0.0190857	-0.458253	-0.333764
FLT1	-0.70443	-0.25923	-0.42854	-0.1869	-0.97087		FLT1	0.182143	0.361224	0.308673	0.345918	0.152551		0	NCOA6	-0.827429	-0.140099	-0.189731	-0.957704	-0.534186	-0.52983	-0.368952	-0.0258398	-0.67772	-1.53555	-0.668673	-0.655347
FLT3	-0.14614	-0.28388	-0.02588	-0.56685	-0.02057		FLT3	0.355102	0.330612	0.408163	0.235714	0.384184		0	NFKB1	-0.00064	-0.04168	-0.02948	-0.30278		-0.093645	-0.03566	-0.14142	-0.03397	-0.28894		-0.124997
FLT4	-0.64852	-0.68432	-0.49947	-0.37429	-0.18776		FLT4	0.217857	0.151531	0.136735	0.212245	0.271429		0	NHEJ1	-0.161618	-0.467961	-0.153383	-0.0897979	-0.0151345	-0.177579	-0.434759	-0.552449	-0.266825	-0.448457	-0.0321214	-0.346922
FOXN3	-0.582916	-1.16742	-0.898602	-1.12683	-1.55274		FOXN3	0.159538	0.17948	0.082659	0.28815	0.199422		0	PARP1	-0.478587	-0.67092	-0.80522	-0.00544402	-0.0506136	-0.402157	-0.907782	-1.01043	-0.499516	-0.0107193	-0.441628	-0.574016
FRK	-0.37571	-0.0215	-0.29675	-0.98364	-0.14005		FRK	0.410714	0.391837	0.185714	0.342347	0.294898		0	PARP1	-0.97939	-0.55104	-0.50227	-0.02106	-0.23436	-0.457624	-1.0559	-1.20822	-0.51824	-0.11256	-0.25795	-0.630574
FUS	-0.731425	-0.149609	-0.298149	-0.248937	-0.199925		FUS	0.054624	0.086994	0.045376	0.24711	0.169075		0	PDGFRA	-0.0484	-0.02663	-0.83813	-0.21211	-0.43783	-0.31262	-0.80122	-0.0809	-0.75234	-0.11323	-0.20078	-0.389694
FYN	-0.99018	-1.46831	-2.32286	-0.79065	-1.60964		FYN	0.119388	0.143367	0.125	0.19949	0.057653		0	MDM2	-0.13937	-0.71554	-0.89399	-1.96449	-0.87639	-0.917956	-0.14878	-0.26352	-0.743	-0.49932	-0.90131	-0.511186
GADD45A	-1.19469	-1.16487	-0.981208	-0.197921	-0.255447		GADD45A	0.11763	0.120231	0.116474	0.040751	0.22052		0	ABCF2	-0.777608	-0.914975	-0.662245	-0.309192	-0.356902	-0.604184	-1.13582	-0.399747	-0.56298	-0.360146	-0.217097	-0.535158
GADD45B	-0.609506	-0.0673405	-0.623887	-0.855084	-0.238404		GADD45B	0.286705	0.28526	0.250867	0.301445	0.092486		0	ABL1	-0.104942	-0.732646	-0.227222	-1.15443	-0.06952	-0.457752	-0.151211	-0.699327	-0.280262	-1.26705	-0.0806574	-0.495702
GADD45G	-0.865425	-0.597112	-1.12776	-0.386821	-1.33106		GADD45G	0.380347	0.274566	0.202601	0.103179	0.319075		0	AKT2	-0.27394	-0.28738	-0.21548	-1.16908	-0.56594	-0.502364	-0.50313	-0.93879	-0.30559	-1.44788	-0.00554	-0.640186
GLS	-0.87812	-0.69095	-0.47855	-0.8225	-0.08422		GLS	0.267347	0.165306	0.3	0.141837	0.381633		0	AKT3	-0.10806	-0.18442	-0.20287	-0.48457	-0.48341	-0.292666	-0.47685	-0.27558	-0.27284	-0.442	-0.18242	-0.329938
GSK3A	-0.61578	-0.17839	-0.09558	-0.00109	-1.11607		GSK3A	0.184184	0.371939	0.281633	0.562245	0.066327		0	ALK	-0.48928	-0.36512	-0.43616	-0.33385	-0.66606	-0.458094	-0.46416	-0.17755	-0.29312	-0.5724	-0.58071	-0.417588
GSK3B	-0.05995	-0.16135	-0.71347	-0.54347	-0.15508		GSK3B	0.390816	0.39949	0.29949	0.153571	0.232653		0	APAF1	-0.0225966	-0.601604	-0.0440248	-0.000454494	-0.019412	-0.137618	-0.0158283	-0.366729	-0.026929	-0.137696		-0.136795
GTF2E2	-1.35339	-1.00297	-1.65338	-0.509558	-1.64019		GTF2E2	0.432948	0.191618	0.13526	0.381214	0.204046		0	APEX1	-0.474144	-0.196945	-0.195487	-0.00765575	-0.870118	-0.34887	-0.213216	-0.689256	-0.155623	-0.089528	-0.732842	-0.376093
GTF2H1	-0.857235	-0.686743	-1.48961	-1.59839	-0.422196		GTF2H1	0.27948	0.058671	0.260405	0.198555	0.286994		0	APEX2	-0.485116	-0.0479414	-0.0745353	-0.621605	-1.43134	-0.532107	-0.492123	-0.326055	-0.0770117	-0.56482	-0.154257	-0.322853
GTF2H2	-0.64852	-0.158117	-0.201268	-0.202854	-0.758948		GTF2H2	0.325723	0.269364	0.38815	0.206647	0.244509		0	AR	-0.43768	-0.19462	-0.40626	-0.09672	-0.01737	-0.23053	-0.01796	-0.41415	-0.33058	-0.13011	-0.00385	-0.17933
GTF2H2B	-0.0305811	-0.119378	-0.414631	-0.705846	-0.0797222		GTF2H2B	0.224855	0.215318	0.240173	0.203468	0.368786		0	ATR	-1.11699	-0.64457	-1.47557	-1.4237	-1.29008	-1.19018	-0.61074	-0.98131	-0.30933	-0.22731	-1.16063	-0.657864
GTF2H3	-0.0516463	-0.32416	-0.88304	-0.607535	-0.371114		GTF2H3	0.17948	0.371676	0.354624	0.304624	0.22659		0	AURKC	-0.41896	-0.77303	-1.16072	-1.13739	-0.7911	-0.85624	-0.41641	-0.50097	-0.81675	-1.75112	-0.50981	-0.799012
GTF2H4	-0.111775	-1.46184	-0.126657	-0.403523	-0.0987642		GTF2H4	0.128324	0.233815	0.133237	0.101156	0.065607		0	AXL	-0.36788	-0.0092	-1.21666	-0.07955	-0.41415	-0.417488	-0.17569	-0.02851	-0.21779	-0.99965	-0.65817	-0.415962
GTF2H5	-0.209054	-1.02722	-0.0647499	-0.809091	-0.870206		GTF2H5	0.306936	0.484971	0.505202	0.299133	0.404913		0	BAI1	-0.471319	-0.289076	-0.660252	-0.463509	-0.806801	-0.538191	-0.598587	-0.651165	-0.832276	-0.401394	-0.801299	-0.656944
GTSE1	-0.273627	-0.754817	-0.714619	-0.682571	-0.459082		GTSE1	0.065896	0.371387	0.230925	0.185838	0.195087		0	BARD1	-0.477562	-2.25544	-0.594007	-1.51851	-0.185128	-1.00613	-0.46396	-1.18778	-0.560461	-0.315667	-0.0942	-0.524414
H2AFX	-0.327091	-0.503579	-0.202991	-0.205557	-0.189868		H2AFX	0.096243	0.071676	0.06474	0.370231	0.081214		0	BCL2	-0.47562	-0.294968	-0.476118	-0.511694	-0.119006	-0.375481	-0.0923866	-1.07171	-0.380116	-0.304856	-0.105275	-0.390869
HDAC1	-0.09672	-0.68525	-0.09672	-0.47855	-0.39014		HDAC1	0.409694	0.341327	0.455102	0.244388	0.152041		0	BIRC5	-0.00085	-0.38324	-0.10705	-1.69199	-1.27918	-0.692462		-0.18272	-0.08376	-0.04195	-1.77417	-0.52065
HDAC2	-0.47533	-0.33825	-0.30963	-0.80478	-0.19041		HDAC2	0.379082	0.307143	0.407908	0.126531	0.227041		0	BMX	-0.06911	-0.27923	-0.37481	-0.3395	-0.22369	-0.257268	-0.09361	-0.00976	-0.18442	-0.52975	-0.02421	-0.16835
HDAC3	-1.31153	-0.39014	-0.83271	-2.31477	-1.15995		HDAC3	0.059694	0.160204	0.091837	0.057143	0.064286		0	BRCA1	-0.112127	-2.18091	-1.31447	-0.12824	-0.294432	-0.806035	-0.324923	-1.07581	-0.343199	-0.379886	-0.652551	-0.555274
HDAC4	-1.21567	-0.484892	-0.832658	-1.22209	-1.12126		HDAC4	0.113873	0.200289	0.110405	0.175434	0.082948		0	BRSK1	-1.08848	-2.22113	-1.00698	-1.03115	-1.49993	-1.36953	-0.546206	-0.761611	-0.684829	-0.366171	-1.09802	-0.691367
HDAC6	-0.98842	-0.65051	-0.36101	-0.03283	-0.48178		HDAC6	0.128571	0.240816	0.337245	0.44949	0.35051		0	BUB1	-0.522481	-0.200737	-0.594007	-0.0631513	-0.466844	-0.369444	-0.340456	-0.634086	-0.341742	-0.0316692	-0.762548	-0.4221
HDAC8	-1.08735	-0.05639	-0.24311	-1.12635	-0.43311		HDAC8	0.095408	0.382143	0.272449	0.191837	0.157653		0	CASP3	-0.17759	-0.60021	-0.60968	-0.30823	-0.83405	-0.505952	-0.36865	-0.05463	-1.15094	-0.17177	-0.39251	-0.4277
HMGB2	-0.136406	-0.0198238	-0.0072443	-0.0888903	-0.13974		HMGB2	0.398844	0.218497	0.287861	0.456069	0.221676		0	CCNA2	-0.971054	-0.817705	-0.0495737	-1.12304	-1.13482	-0.819239	-0.696579	-0.289076	-0.483079	-0.62979	-0.794594	-0.578624
HPRT1	-1.19207	-0.189983	-0.174223	-0.499197	-0.461538		HPRT1	0.177746	0.215896	0.215607	0.162139	0.107514		0	CCND1	-0.0558859	-0.751037	-1.05446	-0.304856	-0.336338	-0.500516	-0.458253	-0.749296	-0.326055	-0.0326771	-0.292957	-0.371848
HSP90AA1	-0.51654	-0.47092	-1.11858	-0.67814	-0.80801		HSP90AA1	0.148469	0.233163	0.101531	0.137245	0.140306		0	CCND2	-1.11648	-0.679193	-0.353689	-0.571243	-0.175661	-0.579253	-0.458583	-0.265253	-0.0610632	-0.689256	-0.375975	-0.370026
HUS1	-0.0222561	-0.412028	-0.123129	-0.0424928	-0.28278		HUS1	0.068497	0.292197	0.159249	0.346532	0.26474		0	CCND3	-0.580833	-0.612788	-0.11426	-1.47623	-0.859392	-0.728699	-0.633055	-0.87688	-0.250349	-0.634922	-0.634116	-0.605864
IDH1	-0.52534	-0.38594	-0.44742	-0.44164	-0.34338		IDH1	0.146939	0.160714	0.177551	0.22551	0.278061		0	CCNE1	-0.998977	-0.448822	-0.786585	-0.0321214	-0.790246	-0.61135	-0.308981	-0.316724	-1.03546	-0.532927	-0.631517	-0.565122
IDH2	-0.67446	-0.73328	-0.15704	-0.54896	-0.72674		IDH2	0.235714	0.130612	0.246939	0.27602	0.30102		0	CCNE2	-2.0748	-0.37178	-0.798242	-0.0555101	-1.52709	-0.965485	-0.688027	-0.14627	-0.793546	-0.124335	-0.900257	-0.530487
IGF1R	-0.15055	-0.63403	-0.29217	-0.14983	-0.35667		IGF1R	0.344388	0.184184	0.283673	0.440306	0.219388		0	CCNG1	-0.209706	-0.22639	-0.052169	-0.706518	-0.355747	-0.310106	-0.455558	-0.174265	-0.0377825	-0.520554	-0.53982	-0.345596
IGHMBP2	-0.620862	-0.37024	-0.65667	-0.386093	-1.42435		IGHMBP2	0.233815	0.244798	0.406936	0.424855	0.311272		0	CCNG2	-0.0222168	-0.00393279	-0.0618904	-0.0289217	-0.106254	-0.0446431	-0.206072	-0.123545	-0.166607	-0.417312	-0.0199942	-0.186706
IKBKE	-0.23173	-0.25778	-0.01863	-0.43113	-0.74584		IKBKE	0.293367	0.415306	0.432653	0.3	0.480102		0	CCNH	-0.723689	-0.354798	-0.363422	-0.336025	-0.163388	-0.388265	-0.44976	-0.25596	-0.335259	-0.245344	-0.344234	-0.326111
IL1B	-0.24661	-0.09723	-0.06824	-0.01116	-0.00898		IL1B	0.45051	0.279592	0.307143	0.457653	0.483163		0	CCR5	-0.27836	-1.34016	-0.13067	-0.2063	-1.24687	-0.640472	-0.19222	-0.37977	-0.12507	-0.38823	-0.49272	-0.315602
IL6	-0.46725	-0.43593	-0.88893	-1.39888	-1.45068		IL6	0.155612	0.188776	0.216327	0.081633	0.077551		0	CD274	-1.36365	-0.73837	-0.92542	-0.59224	-0.37974	-0.799884	-0.31569	-0.30551	-0.66662	-0.82757	-0.11323	-0.445724
IL6R	-0.10174	-0.24363	-1.30034	-0.20619	-0.57541		IL6R	0.287755	0.197449	0.059184	0.255102	0.119898		0	CD52	-0.91118	-0.50939	-0.53735	-0.35167	-0.60956	-0.58383	-0.28914	-0.54657	-0.27185	-0.76701	-0.21993	-0.4189
ING1	-1.65338	-0.462419	-0.716648	-0.101999	-0.582709		ING1	0.149133	0.043642	0.120231	0.270809	0.069942		0	CDC6	-0.786585	-0.802712	-0.21557	-0.741197	-1.62701	-0.834615	-0.449332	-0.647827	-0.631427	-0.909607	-0.52746	-0.633131
INPPL1	-0.194013	-0.414631	-0.138978	-0.0167503	-1.00479		INPPL1	0.050867	0.129769	0.085838	0.34422	0.086127		0	CDK4	-0.457784	-2.28736	-1.04356	-0.395339	-0.463057	-0.92942	-0.838308	-1.09327	-0.545504	-0.0891051	-0.265024	-0.566243
INSR	-1.58411	-1.10616	-0.45721	-0.37007	-0.19812		INSR	0.140306	0.156122	0.157143	0.242347	0.288265		0	CDK7	-0.54113	-0.27504	-0.12371	-0.50647	-0.41361	-0.371992	-0.39869	-0.83357	-0.15127	-0.23436	-0.58886	-0.44135
IP6K3	-0.458253	-2.67824	-1.0893	-0.398702	-1.03583		IP6K3	0.468208	0.557803	0.385838	0.243064	0.333815		0	CDK7	-0.213216	-0.792729	-0.0801333	-0.138121	-0.460849	-0.33701	-0.221692	-0.369947	-0.452391	-0.0716606	-0.354988	-0.294136
IRAK4	-0.23977	-0.26096	-0.68077	-0.15099	-0.3484		IRAK4	0.212755	0.226531	0.114796	0.355102	0.160204		0	CDK9	-0.19549	-0.49669	-0.45958	-0.03947	-0.83813	-0.405872	-1.29387	-0.47536	-0.83271	-0.67711	-0.58499	-0.772808
ITK	-0.76267	-0.81885	-2.02728	-1.01336	-1.1838		ITK	0.180102	0.133163	0.05051	0.143878	0.086224		0	CDKN1A	-0.397998	-0.074809	-0.0473861	-0.014817	-0.262123	-0.159427	-0.138547	-0.182315	-0.0966474	-0.308057	-0.201993	-0.185512
JAK1	-0.50227	-0.59252	-0.92007	-0.41966	-1.38633		JAK1	0.15051	0.171939	0.109184	0.337245	0.126531		0	CDKN2A	-0.410397	-0.153571	-0.414538	-0.329813	-0.458904	-0.353445	-0.194422	-0.474865	-0.593991	-0.175814	-0.417082	-0.371235
JAK2	-0.79715	-0.13948	-1.2504	-0.67027	-2.49674		JAK2	0.184694	0.338776	0.222959	0.19898	0.020918		0	CDKN2B	-0.0329174	-0.401648	-0.484587	-0.254405	-0.0259515	-0.239902	-0.0692873	-0.53081	-0.229932	-0.777512	-0.276609	-0.37683
JAK3	-0.09139	-0.25045	-0.01107	-0.13072	-0.18346		JAK3	0.419898	0.211224	0.429592	0.390816	0.271429		0	CDKN2D	-0.386561	-0.696302	-0.451177	-0.372672	-1.57646	-0.696635	-0.448469	-0.844638	-0.567582	-0.444097	-0.847527	-0.630463
KAT2A	-2.5976	-1.45276	-1.16487	-0.126378	-1.42291		KAT2A	0.197399	0.086994	0.365029	0.145087	0.233237		0	CDT1	-1.06602	-0.42529	-0.625705	-0.374528	-0.689256	-0.63616	-0.603031	-0.0618904	-0.458253	-0.0454246	-0.636869	-0.361094
KAT5	-0.00699294	-0.0034526	-0.0233999	-0.310325	-0.0435621		KAT5	0.202023	0.389595	0.389884	0.310983	0.353468		0	CETN2	-0.234868	-1.53424	-0.633055	-1.74173	-0.368144	-0.902407	-0.113794	-1.32445	-0.51108	-0.879873	-1.08067	-0.781972
KDM1A	-1.04208	-0.14445	-1.3702	-2.09584	-0.74584		KDM1A	0.114796	0.248469	0.191837	0.078571	0.176531		0	CHAF1B	-1.40198	-0.167332	-0.636107	-1.06602	-0.134836	-0.681254	-0.95286	-0.442174	-0.244296	-0.693943	-0.595214	-0.585698
KDR	-0.65427	-0.82869	-0.76305	-0.64656	-0.28824		KDR	0.119388	0.161224	0.154082	0.139286	0.203571		0	CHEK2	-0.19672	-0.00813	-0.07904	-0.07676	-0.27006	-0.126142	-0.12798	-0.16734	-0.13603	-0.56559	-0.1184	-0.223068
KIT	-0.58144	-0.49439	-0.38892	-1.21348	-0.29312		KIT	0.280102	0.220918	0.270408	0.162245	0.319898		0	CHEK2	-0.126738	-0.174973	-0.173188	-0.0492313	-0.0782717	-0.12048	-0.00442047	-0.231185	-0.161512	-0.180669	-0.0540316	-0.126364
KNTC1	-0.273322	-1.00297	-0.445275	-0.458253	-0.378346		KNTC1	0.076879	0.203468	0.277168	0.398266	0.219942		0	CIDEA	-0.0244955	-0.384923	-0.237085	-0.0683623	-0.0970334	-0.16238	-0.360082	-0.0572572	-0.034924	-0.378346	-0.162962	-0.198714
LAP3	-0.07891	-0.36006	-0.22658	-0.26309	-0.36148		LAP3	0.330102	0.209184	0.225	0.318878	0.286224		0	CRY1	-1.03067	-0.915385	-1.13973	-0.983262	-0.285856	-0.870981	-0.44541	-0.306508	-0.263084	-1.21926	-0.702258	-0.587305
LCK	-0.99401	-1.37018	-0.78334	-2.02645	-1.82949		LCK	0.126531	0.092857	0.138265	0.060204	0.122449		0	CRY2	-0.188473	-0.924076	-0.666865	-0.743238	-0.679343	-0.640399	-0.611319	-0.45628	-1.3162	-0.197189	-1.02331	-0.720858
LDHA	-0.21779	-0.28435	-0.94484	-0.40512	-0.16691		LDHA	0.222449	0.182653	0.204592	0.241327	0.304082		0	CSNK1D	-0.0986745	-0.342631	-0.404344	-0.0589754	-0.078819	-0.196689	-0.231269	-0.201799	-0.256696	-0.0909152	-0.202357	-0.196607
LIG1	-0.427251	-0.0227779	-0.194037	-0.0783226	-0.0850343		LIG1	0.281792	0.188439	0.086705	0.177168	0.314451		0	CSNK1E	-0.947052	-0.700022	-1.37695	-0.461438	-0.504673	-0.798026	-0.835731	-1.86249	-0.661421	-0.335194	-0.292672	-0.797501
LIG3	-1.04859	-1.53511	-0.279882	-0.310904	-0.795458		LIG3	0.174566	0.345087	0.291908	0.253468	0.128035		0	CTNNB1	-0.10586	-0.06828	-0.24454	-0.24833	-0.08327	-0.150056	-0.20561	-0.20755	-0.34885	-0.64653	-0.45942	-0.373592
LIG4	-0.48208	-0.571183	-0.863703	-0.340117	-0.398123		LIG4	0.077746	0.077168	0.17052	0.146243	0.222832		0	CUL4B	-0.113794	-0.348956	-0.00332214	-1.05252	-0.175814	-0.338881	-0.527249	-0.0950433	-0.0983762	-1.64671	-0.0770514	-0.488886
LRIG1	-0.445275	-0.44422	-0.0849601	-0.232955	-0.987838		LRIG1	0.240462	0.153757	0.3	0.215896	0.279191		0	CYCS	-0.0621332	-0.203502	-0.199427	-0.0991152	-0.278564	-0.168548	-0.183209	-0.0454246	-0.312656	-0.383684	-1.03337	-0.391669
LYN	-0.81597	-0.94317	-1.35415	-0.52948	-0.84547		LYN	0.257653	0.24898	0.118878	0.30102	0.177551		0	DCLRE1A	-0.38298	-0.0905592	-0.266699	-0.0660882	-0.100518	-0.181369	-0.259783	-0.724101	-0.0120368	-0.21338	-0.0861406	-0.259088
MAD2L1	-2.53035	-1.55755	-2.05705	-0.691147	-0.832517		MAD2L1	0.193931	0.207803	0.140751	0.141908	0.099422		0	DDB2	-0.517384	-0.103622	-0.0567193	-0.0217625	-0.110377	-0.161973	-0.175661	-0.111229	-0.028857	-0.2118	-0.0514942	-0.115808
MAD2L2	-0.817308	-0.53277	-0.492123	-0.227069	-0.301956		MAD2L2	0.132659	0.244798	0.189884	0.189884	0.152312		0	DDIT3	-0.497661	-0.475763	-0.478587	-0.563453	-0.642454	-0.531584	-0.841785	-0.221872	-0.152349	-0.251381	-0.871731	-0.467824
MAP2	-0.12676	-0.46212	-0.43768	-1.24687	-0.34283		MAP2	0.291837	0.145408	0.159694	0.075	0.160714		0	DDX11	-0.250653	-0.244012	-0.0553218	-1.15443	-0.285002	-0.397884	-0.0223158	-0.571243	-0.571243	-0.106614	-0.493964	-0.353076
MAP2K1	-0.55355	-0.36567	-1.26318	-0.60912	-2.42123		MAP2K1	0.179082	0.165306	0.125	0.190306	0.067347		0	DHFR	-1.36763	-0.54969	-0.22731	-1.65044	-0.01203	-0.76142	-0.2197	-0.72496	-1.76602	-0.26899	-0.09739	-0.615412
MAP2K2	-0.13929	-0.14176	-0.84054	-1.36154	-0.34079		MAP2K2	0.345408	0.32398	0.134694	0.231122	0.192857		0	DMC1	-0.577617	-1.05018	-0.597702	-0.220605	-1.54579	-0.798378	-0.00650748	-0.476327	-0.114118	-0.149609	-1.29389	-0.408091
MAP3K14	-0.37064	-1.18516	-0.08521	-0.07455	-2.09839		MAP3K14	0.329082	0.090816	0.407653	0.329592	0.094898		0	DNA2	-0.146265	-1.08848	-0.281776	-0.61563	-0.196596	-0.465749	-0.269918	-0.968469	-0.251279	-0.212687	-0.0600081	-0.352472
MAP3K8	-1.8516	-1.89471	-2.48269	-2.73847	-1.98062		MAP3K8	0.161735	0.137245	0.14949	0.056633	0.15051		0	DOT1L	-0.53147	-0.01425	-0.17095	-0.10595	-0.24972	-0.214468	-0.03306	-0.16371	-0.067	-0.29725	-0.19745	-0.151694
MAP4	-0.86033	-1.39163	-1.68437	-0.62172	-0.49669		MAP4	0.097449	0.086735	0.142857	0.152041	0.131122		0	E2F1	-0.937992	-0.0616824	-0.0374922	-1.31388	-0.235374	-0.517284	-0.770436	-0.0954274	-0.314579	-0.647872	-0.36956	-0.439575
MAPK1	-0.3147	-1.08294	-0.54657	-0.51486	-1.76586		MAPK1	0.187755	0.076531	0.129592	0.336224	0.05		0	EI24	-0.0590336	-0.21338	-0.338129	-0.169531	-0.210929	-0.198201	-0.165312	-0.299869	-0.488775	-0.558554	-0.140506	-0.330603
MAPK11	-0.39439	-1.09014	-0.51269	-1.14205	-0.37837		MAPK11	0.169388	0.187755	0.236224	0.083673	0.190816		0	EME1	-0.466177	-1.29814	-0.346311	-0.538113	-0.607438	-0.651237	-0.235185	-1.23611	-0.470987	-0.539647	-1.25815	-0.748016
MAPK12	-1.33768	-0.78486	-0.35667	-1.40807	-1.58986		MAPK12	0.226531	0.17449	0.202041	0.061224	0.163265		0	ERCC2	-0.231619	-0.0743186	-0.184647	-0.201365	-0.0577939	-0.149949	-0.0223045	-0.00105245	-0.344472	-0.379285	-0.00374994	-0.150173
MAPK13	-0.58515	-1.35537	-1.35388	-0.6341	-1.07419		MAPK13	0.181633	0.146939	0.061224	0.308163	0.12449		0	ERCC3	-0.655003	-0.512507	-0.391667	-0.0394721	-0.148631	-0.349456	-0.414081	-0.295914	-0.441101	-0.141566	-0.320543	-0.322641
MAPK14		-0.26819	-0.48945	-0.13229	-0.08522		MAPK14	0.614286	0.244898	0.297959	0.285714	0.280102		0	ERCC4	-0.000945847	-0.0585529	-0.0590336	-0.323958	-0.0692873	-0.102355	-0.0154467		-0.0198238	-0.134092	-0.163388	-0.0831876
MAPK3	-0.50126	-0.1685	-0.99559	-0.19924	-0.42705		MAPK3	0.276531	0.301531	0.095918	0.447959	0.209694		0	ERCC5	-0.0677719	-0.379729	-0.102564	-0.00867857	-1.16908	-0.345565	-0.0640881	-0.666435	-0.330988	-0.100066	-0.208663	-0.274048
MAPK7	-0.37421	-0.64111	-0.89355	-0.41658	-0.26819		MAPK7	0.229082	0.217857	0.212245	0.239796	0.239286		0	ESR2	-0.00381	-0.00515	-0.00515	-0.15257	-0.16771	-0.066878	-0.12	-0.15508	-0.01202	-0.00092	-0.06207	-0.070018
MAPK8	-0.72386	-0.75012	-2.44658	-0.51994	-1.15511		MAPK8	0.287245	0.356122	0.184184	0.242347	0.165816		0	EXO1	-0.861555	-0.0355345	-0.495582	-1.17614	-0.458508	-0.605464	-0.493187	-0.439994	-0.7095	-1.46184	-0.548639	-0.730631
MAPK9	-0.01959	-1.05851	-0.11384	-0.70169	-0.19636		MAPK9	0.410204	0.178061	0.287245	0.314286	0.297449		0	FANCB	-0.759884	-0.17317	-1.43242	-0.829907	-0.354249	-0.709925	-0.492451	-0.178468	-1.41944	-0.358985	-0.688027	-0.627475
MAPT	-0.16852	-0.04554	-0.1075	-0.53668	-0.22066		MAPT	0.25102	0.379082	0.431633	0.313265	0.292347		0	FANCC	-1.3206	-0.0209144	-1.37111	-0.384923	-1.06162	-0.831834	-0.142004	-0.127446	-0.738116	-0.0463974	-1.16592	-0.443977
MBD4	-0.280774	-0.778739	-1.22899	-1.55467	-1.16487		MBD4	0.315318	0.261272	0.397977	0.171676	0.15		0	FANCF	-0.101694	-0.235185	-0.248433	-0.0420502	-0.93671	-0.312814	-0.0735608	-0.553446	-1.08067	-0.273438	-0.820661	-0.560354
MCL1	-1.64513	-2.33078	-2.46493	-0.66958	-1.43093		MCL1	0.241837	0.093878	0.044388	0.233163	0.096429		0	FANCG	-0.160738	-1.74752	-0.933749	-1.02802	-0.916444	-0.957294	-0.285002	-0.829971	-0.534715	-1.2294	-0.798958	-0.735609
MCM8	-0.937467	-0.299647	-0.366171	-0.298079	-0.781652		MCM8	0.127746	0.141618	0.154913	0.178613	0.206069		0	FANCI	-0.582709	-0.0245939	-0.111342	-0.710684	-0.639629	-0.413791	-0.709711	-0.0561173	-0.382891	-0.397998	-0.402872	-0.389918
MDC1	-0.923713	-0.1687	-0.0424928	-0.380116	-0.388442		MDC1	0.087861	0.219364	0.096532	0.36763	0.203468		0	FANCM	-0.59144	-0.422054	-0.434711	-0.994875	-0.487619	-0.58614	-0.622182	-0.0829287	-0.316578	-0.75998	-0.52907	-0.462148
MDM2	-0.14878	-0.26352	-0.743	-0.49932	-0.90131		MDM2	0.345408	0.238265	0.141327	0.218367	0.081633		0	FEN1	-0.529467	-0.0331197	-0.0785791	-0.666435	-0.530134	-0.367547	-0.433905	-0.00108386	-0.0189314	-0.40511	-0.293667	-0.23054
MDM2	-0.996381	-1.66812	-0.683907	-1.07477	-1.4033		MDM2	0.463006	0.243931	0.296243	0.27052	0.335549		0	FGFR1	-0.34729	-0.50264	-0.12687	-0.55786	-0.35788	-0.378508	-0.23798	-0.24352	-0.20078	-1.00278	-0.25425	-0.387862
MDM4	-0.90669	-0.56551	-0.769676	-0.0384666	-0.471319		MDM4	0.272543	0.260405	0.163295	0.333237	0.184971		0	FGR	-0.37299	-0.03306	-0.29608	-1.2377	-0.48017	-0.484	-0.17861	-0.11939	-0.68525	-0.56745	-0.48294	-0.406728
MET	-0.15009	-1.02853	-0.82555	-0.9093	-1.00958		MET	0.257653	0.162755	0.130102	0.287755	0.309694		0	FLT1	-0.45055	-0.04667	-0.47533	-0.16594	-0.64454	-0.356606	-0.70443	-0.25923	-0.42854	-0.1869	-0.97087	-0.509994
MGMT	-0.0629958	-0.177418	-0.0785791	-0.870969	-0.758433		MGMT	0.270809	0.199422	0.148844	0.106647	0.170809		0	FLT3	-0.00216	-0.39089	-1.4618	-0.38397	-0.15678	-0.47912	-0.14614	-0.28388	-0.02588	-0.56685	-0.02057	-0.208664
MKNK1	-1.17729	-0.67202	-1.31153	-1.07339	-0.27006		MKNK1	0.143367	0.243367	0.058673	0.188776	0.290816		0	FLT4	-0.66611	-0.28172	-0.25052	-0.55988	-0.61146	-0.473938	-0.64852	-0.68432	-0.49947	-0.37429	-0.18776	-0.478872
MLH1	-0.122777	-0.357431	-0.603031	-0.0807947	-0.263694		MLH1	0.427457	0.333815	0.093642	0.218208	0.216185		0	FRK	-0.43871	-0.40967	-0.30477	-0.05266	-0.2063	-0.282422	-0.37571	-0.0215	-0.29675	-0.98364	-0.14005	-0.36353
MLH3	-0.346224	-0.671971	-1.78178	-1.67568	-0.535514		MLH3	0.324566	0.206936	0.18815	0.309827	0.165607		0	FUS	-0.446821	-0.511694	-0.509478	-0.0197203	-0.180408	-0.333624	-0.731425	-0.149609	-0.298149	-0.248937	-0.199925	-0.325609
MMS19	-0.0767615	-0.546493	-0.797432	-0.221692	-0.666103		MMS19	0.106358	0.24711	0.249422	0.319364	0.268497		0	GADD45A	-0.4678	-0.991442	-0.490593	-0.13488	-0.724101	-0.561763	-1.19469	-1.16487	-0.981208	-0.197921	-0.255447	-0.758828
MNAT1	-0.308205	-0.420931	-0.320324	-0.398934	-0.667906		MNAT1	0.340751	0.131503	0.220231	0.168208	0.260116		0	GADD45B	-0.899873	-0.108456	-1.35814	-1.38544	-0.56395	-0.863171	-0.609506	-0.0673405	-0.623887	-0.855084	-0.238404	-0.478844
MPG	-0.854394	-0.209369	-0.611735	-0.158528	-0.124946		MPG	0.372832	0.169364	0.378035	0.619075	0.371965		0	GLS	-1.51724	-0.61338	-0.28134	-0.55988	-0.38466	-0.6713	-0.87812	-0.69095	-0.47855	-0.8225	-0.08422	-0.590868
MRE11A	-0.101998	-0.639245	-0.331697	-0.367839	-0.516752		MRE11A	0.183237	0.096243	0.28815	0.056936	0.406069		0	GSK3A	-0.48366	-0.02588	-0.16286	-0.02372	-1.46164	-0.431552	-0.61578	-0.17839	-0.09558	-0.00109	-1.11607	-0.401382
MS4A1	-0.37761	-0.06203	-0.25834	-0.30278	-0.10103		MS4A1	0.328061	0.316837	0.198469	0.241327	0.314796		0	GSK3B	-0.12185	-0.39035	-1.18109	-0.07339	-0.53416	-0.460168	-0.05995	-0.16135	-0.71347	-0.54347	-0.15508	-0.326664
MSH2	-0.0446259	-0.399211	-0.0977813		-0.0965993		MSH2	0.327168	0.297688	0.350289	0.399133	0.428613		0	GTF2H2	-0.821095	-0.291079	-1.68334	-0.318159	-0.256175	-0.673969	-0.64852	-0.158117	-0.201268	-0.202854	-0.758948	-0.393941
MSH3	-0.410022	-0.88979	-0.229367	-1.20282	-0.191159		MSH3	0.174855	0.084393	0.219942	0.267341	0.208092		0	GTF2H2B	-0.388557	-0.480213	-0.262774	-0.0290319	-0.154237	-0.262963	-0.0305811	-0.119378	-0.414631	-0.705846	-0.0797222	-0.270032
MSH4	-0.170379	-0.0874686	-0.0800491	-0.185128	-0.0113624		MSH4	0.287572	0.184393	0.14422	0.094509	0.203757		0	GTF2H3	-0.580669	-0.177529	-1.19591	-0.233271	-0.100781	-0.457631	-0.0516463	-0.32416	-0.88304	-0.607535	-0.371114	-0.447499
MSH5	-1.28496	-1.32735	-1.66181	-0.296478	-0.587911		MSH5	0.080925	0.238728	0.280058	0.145376	0.312428		0	GTF2H4	-0.0417531	-0.745826	-0.00910474	-0.937992	-0.167909	-0.380517	-0.111775	-1.46184	-0.126657	-0.403523	-0.0987642	-0.440511
MSH6	-0.786123	-0.540115	-1.1487	-0.77239	-0.316352		MSH6	0.270231	0.142486	0.304913	0.189017	0.106936		0	GTF2H5	-1.03694	-0.391421	-0.31888	-0.146343	-0.78337	-0.53539	-0.209054	-1.02722	-0.0647499	-0.809091	-0.870206	-0.596063
MTOR	-2.64097	-0.793045	-0.933906	-1.09908	-1.21926		MTOR	0.110204	0.148469	0.239286	0.156122	0.307143		0	GTSE1	-0.537599	-0.671971	-1.16081	-1.28998	-0.620862	-0.856245	-0.273627	-0.754817	-0.714618	-0.682571	-0.459082	-0.576943
MTOR	-2.17638	-0.62583	-0.30278	-1.31509	-0.32247		MTOR	0.428613	0.284104	0.222543	0.396821	0.384393		0	H2AFX	-0.218504	-0.000527868	-0.0244387	-0.470394	-0.275784	-0.19793	-0.327091	-0.503579	-0.202991	-0.205557	-0.189868	-0.285817
MUS81	-0.664666	-1.95394	-0.521201	-0.656225	-1.2272		MUS81	0.249711	0.308382	0.178035	0.11185	0.442775		0	HDAC1	-0.1075	-0.51078	-0.29345	-0.50792	-0.04483	-0.292896	-0.09672	-0.68525	-0.09672	-0.47855	-0.39014	-0.349476
MUTYH	-0.0215804	-0.105275	-0.195416	-0.0482221	-0.0787396		MUTYH	0.257225	0.391329	0.319942	0.479191	0.13526		0	HDAC2	-0.27578	-0.7103	-0.43159	-0.47949	-0.48785	-0.477002	-0.47533	-0.33825	-0.30963	-0.80478	-0.19041	-0.42368
MYC	-1.59823	-0.16691	-0.47855	-1.73193	-0.71207		MYC	0.169898	0.387245	0.159694	0.265816	0.279082		0	HDAC6	-0.72315	-0.54744	-0.09883	-0.93268	-0.38258	-0.536936	-0.98842	-0.65051	-0.36101	-0.03283	-0.48178	-0.50291
NAE1	-0.857142	-0.178129	-0.639245	-0.793972	-0.0709276		NAE1	0.169942	0.382081	0.10896	0.041908	0.10289		0	HDAC8	-0.57486	-0.23042	-0.37566	-0.45705	-0.7911	-0.485818	-1.08735	-0.05639	-0.24311	-1.12635	-0.43311	-0.589262
NAMPT	-0.07322	-0.27284	-0.06664	-0.15174	-0.0795		NAMPT	0.391837	0.243367	0.309184	0.343878	0.285204		0	HMGB2	-0.0187333	-0.00880109	-0.0263947	-0.237833	-0.159038	-0.09016	-0.136406	-0.0198238	-0.00724431	-0.0888903	-0.13974	-0.0784209
NBN	-0.699413	-0.0860759	-0.405991	-0.0190857	-0.458253		NBN	0.198555	0.180925	0.167919	0.309827	0.183815		0	HPRT1	-1.16592	-0.102612	-0.603568	-0.67934	-0.520834	-0.614455	-1.19207	-0.189983	-0.174223	-0.499197	-0.461538	-0.503403
NCOA6	-0.368952	-0.0258398	-0.67772	-1.53555	-0.668673		NCOA6	0.212717	0.041329	0.140173	0.128324	0.134682		0	HSP90AA1	-0.77404	-0.5349	-0.73848	-0.44989	-0.41422	-0.582306	-0.51654	-0.47092	-1.11858	-0.67814	-0.80801	-0.718438
NEIL1	-0.666103	-0.972704	-0.35798	-0.153311	-0.318159		NEIL1	0.144798	0.284393	0.349133	0.152023	0.168786		0	HUS1	-0.0104189	-0.233271	-0.119006	-0.185365	-0.477562	-0.205125	-0.0222561	-0.412028	-0.123129	-0.0424928	-0.28278	-0.176537
NEIL2	-0.726936	-2.98026	-1.58607	-3.52326	-1.64666		NEIL2	0.393931	0.284971	0.206647	0.146821	0.48815		0	IDH1	-0.12358	-0.67684	-0.80161	-0.39753	-0.26787	-0.453486	-0.52534	-0.38594	-0.44742	-0.44164	-0.34338	-0.428744
NEK11	-1.19119	-0.24653	-0.507926	-0.665432	-1.45815		NEK11	0.318786	0.290462	0.474277	0.469653	0.334104		0	IDH2	-1.61213	-0.62942	-0.25152	-0.05066	-1.04658	-0.718062	-0.67446	-0.73328	-0.15704	-0.54896	-0.72674	-0.568096
NFKB1	-0.03566	-0.14142	-0.03397	-0.28894			NFKB1	0.372449	0.370918	0.414796	0.213776	0.737245		0	IGF1R	-0.46924	-0.68525	-0.48945	-0.11863	-0.82202	-0.516918	-0.15055	-0.63403	-0.29217	-0.14983	-0.35667	-0.31665
NHEJ1	-0.434759	-0.552449	-0.266825	-0.448457	-0.0321214		NHEJ1	0.352312	0.255202	0.210116	0.392486	0.479769		0	IGHMBP2	-0.420456	-1.05232	-0.275893	-0.986595	-0.75879	-0.698811	-0.620862	-0.37024	-0.65667	-0.386092	-1.42435	-0.691643
NME2	-0.0664021	-0.258989	-0.0054956	-0.0215252	-0.173807		NME2	0.042775	0.022543	0.056647	0.192197	0.06763		0	IKBKE	-0.10209	-0.05892	-0.19656	-0.24249	-0.67885	-0.255782	-0.23173	-0.25778	-0.01863	-0.43113	-0.74584	-0.337022
NOTCH1	-1.60478	-1.93111	-1.08735	-0.90374	-0.30969		NOTCH1	0.158163	0.039796	0.172449	0.121939	0.169388		0	IL1B	-0.31634	-0.20287	-0.10992	-0.239	-0.01203	-0.176032	-0.24661	-0.09723	-0.06824	-0.01116	-0.00898	-0.086444
NR2C2	-0.96725	-1.67548	-1.00835	-0.10407	-1.36021		NR2C2	0.191327	0.139796	0.181633	0.306122	0.071429		0	IL6R	-0.75175	-0.14005	-0.61074	-0.47331	-0.48457	-0.492084	-0.10174	-0.24363	-1.30034	-0.20619	-0.57541	-0.485462
NTHL1	-0.0869651	-0.375151	-0.40025	-0.0374229	-0.0570248		NTHL1	0.229191	0.145087	0.073699	0.063873	0.15578		0	ING1	-0.62984	-0.699658	-1.74224	-0.222403	-0.594316	-0.777692	-1.65338	-0.462419	-0.716648	-0.101999	-0.582709	-0.703431
NTRK1	-1.50456	-0.38466	-0.80635	-1.96799	-0.21211		NTRK1	0.05102	0.342857	0.094898	0.244898	0.25		0	INPPL1	-1.00156	-0.145949	-0.674289	-0.000488393	-0.235185	-0.411495	-0.194013	-0.414631	-0.138978	-0.0167503	-1.00479	-0.353832
NUDT1	-0.74298	-0.84199	-1.42874	-0.04644	-1.48997		NUDT1	0.205612	0.115306	0.083673	0.385714	0.046429		0	INSR	-1.19284	-0.88493	-0.29458	-0.43756	-0.57735	-0.677452	-1.58411	-1.10616	-0.45721	-0.37007	-0.19812	-0.743134
NUDT1	-2.42023	-2.72481	-1.30162	-0.290162	-1.25437		NUDT1	0.163295	0.126879	0.144509	0.330058	0.276012		0	IRAK4	-0.00155	-0.12175	-0.37103	-0.08328	-0.30559	-0.17664	-0.23977	-0.26096	-0.68077	-0.15099	-0.3484	-0.336178
OGG1	-1.06409	-0.533028	-1.75445	-1.11648	-1.86012		OGG1	0.164451	0.203757	0.134971	0.276301	0.349422		0	JAK1	-0.39654	-0.34283	-0.74774	-0.60166	-1.00692	-0.619138	-0.50227	-0.59252	-0.92007	-0.41966	-1.38633	-0.76417
OXR1	-0.706548	-1.77505	-0.781652	-0.496144	-0.577579		OXR1	0.108671	0.117341	0.102023	0.117052	0.089017		0	JAK3	-0.17177	-0.10584	-0.19672		-0.06194	-0.134068	-0.09139	-0.25045	-0.01107	-0.13072	-0.18346	-0.133418
P4HB	-0.261	-0.27237	-1.27846	-0.75704	-0.6113		P4HB	0.273469	0.19898	0.060714	0.12398	0.235204		0	KAT5		-0.000951514	-0.0326771	-0.808714	-0.000472721	-0.210704	-0.00699294	-0.00345262	-0.0233999	-0.310325	-0.0435621	-0.0775464
PAK1	-0.88396	-0.70182	-0.40304	-1.23254	-0.64145		PAK1	0.139796	0.317857	0.157653	0.123469	0.117347		0	KDR	-0.56839	-1.02132	-1.00324	-0.1748	-0.64804	-0.683158	-0.65427	-0.82869	-0.76305	-0.64656	-0.28824	-0.636162
PAK4	-0.84966	-2.41204	-0.86893	-0.82555	-0.6113		PAK4	0.134694	0.067857	0.09898	0.212755	0.157653		0	KIT	-0.41214	-0.65732	-0.80163	-0.47772	-0.17618	-0.504998	-0.58144	-0.49439	-0.38892	-1.21348	-0.29312	-0.59427
PALB2	-1.42777	-0.277437	-0.887786	-0.25487	-0.162167		PALB2	0.154046	0.181503	0.203757	0.545376	0.193931		0	KNTC1	-0.342169	-0.113764	-0.537588	-0.414631	-0.724574	-0.426545	-0.273322	-1.00297	-0.445275	-0.458253	-0.378346	-0.511633
PARG	-1.84038	-1.0221	-2.23035	-1.8235	-2.88792		PARG	0.300867	0.296243	0.165029	0.413006	0.26185		0	LAP3	-0.38892	-0.28438	-0.38823	-0.08455	-0.12445	-0.254106	-0.07891	-0.36006	-0.22658	-0.26309	-0.36148	-0.258024
PARP1	-1.0559	-1.20822	-0.51824	-0.11256	-0.25795		PARP1	0.156633	0.215816	0.247959	0.413776	0.3		0	LDHA	-0.23338	-1.63519	-0.3665	-1.18008	-0.40489	-0.764008	-0.21779	-0.28435	-0.94484	-0.40512	-0.16691	-0.403802
PARP1	-0.907782	-1.01043	-0.499516	-0.0107193	-0.441628		PARP1	0.234104	0.437283	0.149711	0.210116	0.046821		0	LIG1	-0.023288	-0.00169045	-0.200446	-0.787874	-0.163459	-0.235351	-0.427251	-0.0227779	-0.194037	-0.0783226	-0.0850343	-0.161484
PARP2	-0.386865	-0.351325	-0.828924	-1.12835	-0.722216		PARP2	0.291327	0.216837	0.260714	0.288265	0.160714		0	LRIG1	-0.0783226	-0.872538	-0.203211	-0.424751	-1.25436	-0.566637	-0.445275	-0.44422	-0.0849601	-0.232955	-0.987837	-0.43905
PARP2	-0.40188	-0.38823	-0.40411	-0.76951	-0.50283		PARP2	0.077168	0.145954	0.077457	0.14711	0.040751		0	MAP2	-0.37266	-0.60766	-0.76521	-0.16365	-1.31529	-0.644894	-0.12676	-0.46212	-0.43768	-1.24687	-0.34283	-0.523252
PARP3	-0.183975	-0.013484	-0.441605	-0.775497	-1.4313		PARP3	0.347449	0.457653	0.337245	0.265306	0.094388		0	MAP2K2	-0.31135	-0.22014	-0.32993	-1.88575	-0.21548	-0.59253	-0.13929	-0.14176	-0.84054	-1.36154	-0.34079	-0.564784
PARP3	-0.08735	-0.02524	-0.16292	-0.36779	-0.7861		PARP3	0.190462	0.108382	0.303757	0.234104	0.230925		0	MAP3K14	-0.28435	-1.37728	-1.01722	-0.01403	-0.99946	-0.738468	-0.37064	-1.18516	-0.08521	-0.07455	-2.09839	-0.76279
PARP4	-1.04431	-0.51593	-0.967929	-0.922247	-1.56184		PARP4	0.126879	0.202023	0.12341	0.116763	0.098266		0	MAPK11	-1.31153	-0.39395	-0.35442	-0.62777	-0.69274	-0.676082	-0.39439	-1.09014	-0.51269	-1.14205	-0.37837	-0.703528
PCNA	-0.354261	-0.948772	-0.083458	-0.450774	-1.09216		PCNA	0.288728	0.299711	0.367052	0.30896	0.168208		0	MAPK14	-0.00163	-0.78423	-0.13667	-0.83271	-0.03277	-0.357602		-0.26819	-0.48945	-0.13229	-0.08522	-0.243787
PDGFRA	-0.80122	-0.0809	-0.75234	-0.11323	-0.20078		PDGFRA	0.104592	0.297449	0.1	0.297959	0.338776		0	MAPT	-0.16249	-0.06104	-0.10153	-0.35024	-0.39753	-0.214566	-0.16852	-0.04554	-0.1075	-0.53668	-0.22066	-0.21578
PDGFRB	-1.48926	-0.97579	-0.2886	-0.33438	-0.13084		PDGFRB	0.115816	0.134694	0.292602	0.315816	0.24898		0	MCM8	-1.20958	-0.391996	-0.777318	-1.39141	-0.341174	-0.822295	-0.937467	-0.299647	-0.366171	-0.298079	-0.781652	-0.536603
PDK1	-1.37566	-0.66474	-0.41806	-0.24868	-1.12385		PDK1	0.148469	0.180102	0.204592	0.387755	0.143878		0	MDC1	-1.07138	-2.92199	-0.184167	-0.312706	-0.55398	-1.00884	-0.923713	-0.1687	-0.0424928	-0.380116	-0.388442	-0.380693
PERP	-1.11873	-1.03999	-0.576789	-0.619568	-0.713119		PERP	0.19104	0.036416	0.223121	0.284104	0.202601		0	MET	-0.56701	-0.22746	-1.2908	-1.0603	-0.55073	-0.73926	-0.15009	-1.02853	-0.82555	-0.9093	-1.00958	-0.78461
PGD	-0.88641	-0.39093	-0.18791	-0.00334	-0.75657		PGD	0.25	0.327041	0.261224	0.518878	0.240816		0	MLH1	-0.379285	-0.197419	-0.8389	-0.0882976	-0.422262	-0.385233	-0.122777	-0.357431	-0.603031	-0.0807947	-0.263694	-0.285546
PIGF	-0.90862	-1.23462	-0.48575	-1.19579	-0.64335		PIGF	0.278571	0.14949	0.186224	0.288265	0.121429		0	MMS19	-0.124687	-0.182414	-0.917062	-0.859114	-0.411793	-0.499014	-0.0767615	-0.546493	-0.797432	-0.221692	-0.666103	-0.461696
PIK3CA	-4.3011	-2.35475	-5.75998	-1.64907	-3.92195		PIK3CA	0.164796	0.096939	0.043367	0.134184	0.055102		0	MNAT1	-0.570005	-0.428923	-0.785646	-0.721038	-0.150794	-0.531281	-0.308205	-0.420931	-0.320324	-0.398934	-0.667906	-0.42326
PIK3CB	-0.0712	-0.22023	-0.09568	-0.18091	-0.6905		PIK3CB	0.454592	0.29949	0.339796	0.438265	0.106633		0	MPG	-0.799696	-0.238922	-0.652551	-0.0782717	-0.502729	-0.454434	-0.854394	-0.20937	-0.611735	-0.158528	-0.124946	-0.391795
PIK3CD	-1.4986	-0.7219	-0.60906	-0.43007	-0.9603		PIK3CD	0.060204	0.133673	0.138265	0.254592	0.121429		0	MRE11A	-0.0282452	-0.322221	-0.566523	-0.157583	-1.37176	-0.489266	-0.101998	-0.639245	-0.331697	-0.367839	-0.516752	-0.391506
PIK3CG	-0.01724	-0.4048	-0.42064	-0.40008	-0.14005		PIK3CG	0.416327	0.252551	0.25051	0.196939	0.277551		0	MS4A1	-0.47587	-0.43404	-0.42254	-0.36624	-0.07405	-0.354548	-0.37761	-0.06203	-0.25834	-0.30278	-0.10103	-0.220358
PIM1	-0.92832	-0.44692	-0.21683	-0.12936	-0.63827		PIM1	0.278061	0.217857	0.340816	0.290306	0.183163		0	MSH2	-0.00352907	-0.241076	-0.03515	-0.150989	-0.30584	-0.147317	-0.0446259	-0.399211	-0.0977813		-0.0965993	-0.159554
PIM2	-0.40967	-0.35788	-0.5349	-1.15679	-0.48037		PIM2	0.166837	0.168878	0.172959	0.103061	0.135204		0	MSH4	-0.409299	-0.0960714	-0.0326771	-0.0177084	-0.0259732	-0.116346	-0.170379	-0.0874686	-0.0800491	-0.185128	-0.0113624	-0.106878
PIM3	-0.68488	-0.10585	-0.52831	-0.15055	-0.30961		PIM3	0.242347	0.271939	0.132653	0.316327	0.241327		0	MSH6	-1.01179	-4.62293	-1.07138	-1.06525	-0.926633	-1.73959	-0.786123	-0.540114	-1.1487	-0.77239	-0.316352	-0.712735
PLK1	-0.66866	-0.466	-0.36371	-3.05247	-0.42105		PLK1	0.206633	0.288776	0.168367	0.112755	0.2		0	MUTYH	-0.41205	-0.0457471	-0.0482164	-0.182254	-0.0803179	-0.153717	-0.0215804	-0.105275	-0.195416	-0.0482221	-0.0787396	-0.0898465
PML	-0.174269	-0.0866003	-0.296582	-0.215486	-2.18801		PML	0.073699	0.13237	0.203468	0.089306	0.126301		0	NAMPT	-0.03341	-0.09024	-0.17305	-0.54192	-0.1869	-0.205104	-0.07322	-0.27284	-0.06664	-0.15174	-0.0795	-0.128788
PMS1	-1.90866	-2.05812	-0.552574	-0.292371	-1.08438		PMS1	0.139306	0.321098	0.148844	0.272543	0.104046		0	NEIL1	-2.02855	-1.27928	-0.257138	-0.823563	-0.663036	-1.01031	-0.666103	-0.972704	-0.35798	-0.153311	-0.318159	-0.493651
PMS2	-1.08392	-0.599649	-0.241798	-1.14054	-0.728119		PMS2	0.170809	0.427457	0.31185	0.17948	0.181214		0	NME2	-0.27115	-0.998639	-0.0981727	-0.0196544	-0.239043	-0.325332	-0.0664021	-0.258989	-0.0054956	-0.0215252	-0.173807	-0.105244
PMS2L2	-1.31291	-0.0930844	-0.802255	-0.419539	-1.15501		PMS2L2	0.090751	0.319653	0.278035	0.201734	0.169942		0	NTHL1	-0.307178	-0.802255	-0.311581	-0.0856489	-0.0107372	-0.30348	-0.0869651	-0.375151	-0.40025	-0.0374229	-0.0570248	-0.191363
PMS2P1	-0.684419	-0.212326	-0.182414	-0.701374	-0.27414		PMS2P1	0.181503	0.287861	0.068208	0.239595	0.13815		0	P4HB	-1.92701	-0.64896	-0.43027	-0.68374	-0.45917	-0.82983	-0.261	-0.27237	-1.27846	-0.75704	-0.6113	-0.636034
PMS2P3	-1.30901	-0.237642	-0.796869	-1.01619	-1.15907		PMS2P3	0.042775	0.134971	0.264162	0.138439	0.082081		0	PAK1	-0.08993	-0.81669	-1.1947	-1.19082	-1.26475	-0.911378	-0.88396	-0.70182	-0.40304	-1.23254	-0.64145	-0.772562
PMS2P4	-1.35959	-0.18706	-1.10979	-0.83137	-0.765699		PMS2P4	0.105202	0.243064	0.153468	0.271965	0.153179		0	PALB2	-0.664208	-0.534528	-1.12608	-3.35705	-0.682568	-1.27289	-1.42777	-0.277437	-0.887786	-0.25487	-0.162167	-0.602006
PMS2P5	-2.12653	-1.09802	-0.911285	-0.597321	-1.676		PMS2P5	0.083526	0.134104	0.055491	0.142197	0.084393		0	PARP2	-1.08073	-0.745984	-2.01675	-1.11358	-0.303524	-1.05211	-0.386865	-0.351325	-0.828924	-1.12835	-0.722216	-0.683536
PNKP	-0.951207	-0.505448	-0.662045	-0.786585	-0.890649		PNKP	0.195087	0.251734	0.161561	0.219364	0.243353		0	PARP2	-1.72595	-0.58691	-0.3875	-1.55685	-0.38607	-0.928656	-0.40188	-0.38823	-0.40411	-0.76951	-0.50283	-0.493312
POLA1	-1.38971	-1.17759	-2.18009	-1.27072	-2.07375		POLA1	0.445087	0.339595	0.327746	0.183237	0.379769		0	PARP3	-0.26381	-0.0252582	-0.0572583	-0.941971	-1.50188	-0.558035	-0.183975	-0.013484	-0.441605	-0.775497	-1.4313	-0.569172
POLB	-0.277437	-0.832517	-0.526514	-0.712302	-0.135209		POLB	0.10289	0.175723	0.226301	0.108382	0.130636		0	PARP3	-0.06203	-0.04415	-0.16009	-0.43501	-0.7359	-0.287436	-0.08735	-0.02524	-0.16292	-0.36779	-0.7861	-0.28588
POLD1	-0.104704	-0.046565	-0.0903394	-1.05522	-0.089528		POLD1	0.148555	0.262428	0.38237	0.117919	0.395954		0	PCNA	-1.36486	-2.85831	-0.726936	-2.09069	-1.03776	-1.61571	-0.354261	-0.948772	-0.083458	-0.450774	-1.09216	-0.585885
POLD3	-0.991214	-0.379135	-0.476327	-1.54916	-0.897059		POLD3	0.075434	0.138728	0.061272	0.047977	0.068497		0	PDGFRB	-0.35824	-0.95445	-1.33108	-0.72496	-0.28311	-0.730368	-1.48926	-0.97579	-0.2886	-0.33438	-0.13084	-0.643774
POLDIP2	-0.462526	-0.23955	-0.182731	-0.82151	-0.0875046		POLDIP2	0.260983	0.336416	0.461272	0.216185	0.249422		0	PDK1	-2.0661	-0.31638	-0.59557	-0.74306	-1.06547	-0.957316	-1.37566	-0.66474	-0.41806	-0.24868	-1.12385	-0.766198
POLE	-0.849171	-0.102867	-0.0246391	-0.521327	-0.426145		POLE	0.072832	0.20289	0.145954	0.250289	0.134104		0	PGD	-0.60386	-0.14211	-0.10483	-0.00496	-1.43954	-0.45906	-0.88641	-0.39093	-0.18791	-0.00334	-0.75657	-0.445032
POLE2	-1.52749	-0.553221	-1.80716	-2.03937	-1.05725		POLE2	0.163295	0.228613	0.257514	0.159827	0.280636		0	PIK3CB	-0.28134	-0.71212	-0.01849	-0.5688	-0.96083	-0.508316	-0.0712	-0.22023	-0.09568	-0.18091	-0.6905	-0.251704
POLG	-1.57388	-2.11546	-0.717512	-0.731673	-1.4183		POLG	0.24104	0.256936	0.083526	0.072254	0.293353		0	PIK3CG	-0.21896	-0.56745	-0.24624	-0.29833	-0.34336	-0.334868	-0.01724	-0.4048	-0.42064	-0.40008	-0.14005	-0.276562
POLG2	-0.525438	-0.364577	-0.130243	-1.35511	-0.197419		POLG2	0.121387	0.137283	0.087572	0.059827	0.117341		0	PIM1	-1.04658	-0.63634	-0.29742	-0.65993	-0.50939	-0.629932	-0.92832	-0.44692	-0.21683	-0.12936	-0.63827	-0.47194
POLH	-1.96965	-1.05961	-1.71908	-1.5291	-1.49263		POLH	0.056647	0.217919	0.263873	0.219942	0.189017		0	PML	-0.262485	-0.863725	-0.704951	-0.0265329	-1.10887	-0.593312	-0.174269	-0.0866003	-0.296582	-0.215487	-2.18801	-0.59219
POLI	-0.30852	-0.319103	-0.90669	-0.995012	-0.0714349		POLI	0.041908	0.063584	0.099711	0.207803	0.047977		0	PMS2P1	-1.26242	-0.0391614	-0.745826	-0.47426	-0.39448	-0.583229	-0.684419	-0.212326	-0.182414	-0.701374	-0.27414	-0.410935
POLK	-1.30789	-1.34102	-1.084	-1.22209	-0.605441		POLK	0.212717	0.202601	0.090751	0.292775	0.174566		0	PNKP	-1.17107	-0.0805763	-0.812364	-1.42069	-0.683907	-0.833721	-0.951207	-0.505448	-0.662045	-0.786585	-0.890649	-0.759187
POLL	-1.74224	-1.38777	-1.25274	-1.29716	-1.40199		POLL	0.139017	0.196821	0.158092	0.330636	0.147399		0	POLB	-0.15714	-1.86438	-0.44422	-0.16387	-0.34671	-0.595263	-0.277437	-0.832517	-0.526514	-0.712302	-0.135209	-0.496796
POLM	-1.42501	-1.14561	-1.23487	-0.570043	-1.02697		POLM	0.163006	0.286994	0.291908	0.271965	0.252312		0	POLDIP2	-0.242522	-0.358728	-0.465952	-1.08392	-0.512639	-0.532753	-0.462526	-0.23955	-0.182731	-0.82151	-0.0875046	-0.358764
POLN	-0.901618	-0.641649	-0.402872	-0.0643826	-0.713513		POLN	0.130925	0.210694	0.266474	0.251734	0.42052		0	POLG2	-0.588578	-0.682568	-0.129788	-0.942089	-0.199577	-0.50852	-0.525438	-0.364577	-0.130243	-1.35511	-0.197419	-0.514557
POLQ	-1.0245	-0.451177	-0.598434	-0.506986	-0.704214		POLQ	0.28237	0.173121	0.144509	0.245376	0.303179		0	POLR2G	-1.80485	-1.27108	-1.44199	-0.642734	-0.332038	-1.09854	-0.721019	-0.71078	-1.12623	-0.362972	-0.120852	-0.60837
POLR2G	-0.721019	-0.71078	-1.12623	-0.362972	-0.120852		POLR2G	0.247688	0.158092	0.127457	0.221098	0.309249		0	PORCN	-0.18261	-0.67914	-0.65462	-1.05379	-0.31634	-0.5773	-0.27447	-0.08671	-0.46257	-0.93238	-0.07864	-0.366954
PORCN	-0.27447	-0.08671	-0.46257	-0.93238	-0.07864		PORCN	0.286735	0.290306	0.323469	0.103061	0.34949		0	POT1	-0.645996	-0.689256	-0.475321	-0.879392	-0.279101	-0.593813	-0.764086	-0.600664	-0.594007	-0.591943	-0.366463	-0.583433
POT1	-0.764086	-0.600664	-0.594007	-0.591943	-0.366463		POT1	0.169653	0.152601	0.147688	0.421965	0.18237		0	PPM1D	-0.45958	-2.64943	-0.67486	-0.84361	-0.21211	-0.967918	-0.33694	-0.99965	-0.41089	-1.16942	-0.40489	-0.664358
PPM1D	-0.190374	-0.769254	-0.582897	-0.382205	-0.0598378		PPM1D	0.190306	0.081633	0.210204	0.171429	0.207653		0	PPM1D	-1.23611	-1.38076	-0.720492	-1.83399	-0.456839	-1.12564	-0.190374	-0.769254	-0.582897	-0.382205	-0.0598378	-0.396914
PPM1D	-0.33694	-0.99965	-0.41089	-1.16942	-0.40489		PPM1D	0.21185	0.209249	0.215029	0.118497	0.202023		0	PRIM1	-0.866547	-1.87389	-0.835671	-0.760666	-1.17626	-1.10261	-0.370069	-0.483079	-0.939426	-0.125203	-0.686744	-0.520904
PRIM1	-0.370069	-0.483079	-0.939426	-0.125203	-0.686743		PRIM1	0.456358	0.391908	0.486127	0.441618	0.584104		0	PRKCB	-1.16942	-0.64056	-1.37033	-0.66492	-0.33377	-0.8358	-0.77927	-0.26309	-1.10797	-0.46416	-0.43768	-0.610434
PRIM2	-0.412028	-0.623975	-0.3519	-2.19072	-0.459483		PRIM2	0.108382	0.183237	0.278324	0.244798	0.116185		0	PRKCG	-0.248937	-0.00951214	-0.0312669	-0.176772		-0.116622	-0.00859761	-0.0220422	-0.0654166	-0.102919	-0.00054163	-0.0399035
PRKAA1	-3.86441	-2.65987	-1.76699	-3.55074	-2.20844		PRKAA1	0.09898	0.018878	0.134694	0.080102	0.041327		0	PRKCSH	-0.6352	-0.74371	-0.9185	-0.50647	-0.69891	-0.700558	-0.62583	-0.46092	-0.33556	-0.40188	-0.19962	-0.404762
PRKCA	-2.95884	-1.70606	-0.82273	-0.17061	-1.76554		PRKCA	0.033163	0.039286	0.152551	0.392857	0.038265		0	PRKCZ	-0.9	-0.32247	-0.47533	-0.22746	-0.47148	-0.479348	-0.81335	-0.54774	-0.5388	-0.07819	-0.19125	-0.433866
PRKCB	-0.77927	-0.26309	-1.10797	-0.46416	-0.43768		PRKCB	0.210204	0.210204	0.081633	0.27551	0.216327		0	PSMB1	-0.27104	-0.30278	-0.94973	-1.55684	-1.01955	-0.819988	-0.96377	-0.19869	-0.41869	-1.06113	-1.00001	-0.728458
PRKCD	-0.84357	-3.54657	-0.74157	-1.80874	-0.47012		PRKCD	0.184184	0.104592	0.237245	0.045918	0.203061		0	PSME4	-0.0209345	-0.399435	-0.49891	-1.90051	-0.268183	-0.617595	-0.00053471	-0.145162	-0.375553	-0.468855	-0.180123	-0.234046
PRKCE	-1.14205	-0.95181	-0.33822	-0.90385	-0.22453		PRKCE	0.069388	0.088265	0.258673	0.232653	0.312755		0	PTCH1	-0.10651	-0.22259	-0.19778	-0.0313	-0.08137	-0.12791	-0.11863	-0.15838	-0.01002	-0.0885	-0.1714	-0.109386
PRKCG	-0.00859761	-0.0220422	-0.0654166	-0.102919	-0.0005416		PRKCG	0.335714	0.432143	0.411735	0.381633	0.485204		0	RAD18	-0.390062	-0.029358	-0.0817975	-0.969663	-0.0644345	-0.307063	-0.293321	-0.0749012	-0.148234	-0.987837	-0.00111607	-0.301082
PRKCG	-0.46892	-0.06547	-0.0217	-0.2851	-0.00413		PRKCG	0.589884	0.336705	0.272543	0.259827	0.218786		0	RAD23A	-0.0223158	-0.168188	-0.209184	-0.231754		-0.15786		-0.0113023	-0.106845	-0.227762	-0.00125339	-0.0867909
PRKCH	-1.80946	-1.2504	-1.24988	-0.42098	-1.25412		PRKCH	0.046939	0.170408	0.237755	0.178061	0.096939		0	RAD50	-0.280519	-1.31391	-1.25437	-0.95175	-0.809659	-0.922042	-0.847964	-0.338545	-0.434871	-0.658628	-0.773946	-0.610791
PRKCI	-1.32953	-0.0927	-0.26096	-1.13475	-0.58285		PRKCI	0.164796	0.286224	0.238776	0.092857	0.191327		0	RAD51B	-0.942089	-0.351325	-0.300872	-1.32878	-0.367839	-0.658181	-0.33581	-0.39238	-0.704398	-1.90305	-0.25422	-0.717973
PRKCQ	-0.99477	-0.86033	-1.49264	-0.30789	-0.63077		PRKCQ	0.111224	0.094898	0.186735	0.298469	0.304082		0	RAD9A	-0.40406	-0.0109139	-0.170077	-0.297189	-0.233764	-0.223201	-0.18317	-0.168505	-0.0877792	-0.336884	-0.168625	-0.188992
PRKCSH	-0.62583	-0.46092	-0.33556	-0.40188	-0.19962		PRKCSH	0.252551	0.204082	0.175	0.27449	0.240816		0	RARA	-0.52334	-0.55533	-0.46892	-0.56685	-0.44823	-0.512534	-0.18522	-0.22406	-0.16691	-0.51994	-1.17834	-0.454894
PRKCZ	-0.81335	-0.54774	-0.5388	-0.07819	-0.19125		PRKCZ	0.214286	0.265306	0.165306	0.434694	0.354592		0	RBBP4	-0.44032	-1.30469	-0.886466	-0.433775	-1.29488	-0.872026	-0.779137	-0.70826	-0.229392	-0.213245	-0.613842	-0.508775
PRKDC	-2.34629	-2.37092	-1.12233	-1.52722	-1.66883		PRKDC	0.036735	0.053571	0.206633	0.179082	0.047449		0	RECQL	-0.782426	-0.149425	-2.45765	-0.701181	-0.21004	-0.860144	-1.56184	-0.191337	-0.640329	-0.266865	-0.208024	-0.573679
PRKDC	-1.95681	-2.05668	-0.469503	-0.433905	-1.41457		PRKDC	0.164162	0.260983	0.297977	0.260694	0.218208		0	REV1	-0.43647	-0.248937	-1.36014	-1.21374	-0.120126	-0.675882	-1.46161	-0.466844	-0.323228	-0.265633	-0.727968	-0.649056
PSMB1	-0.96377	-0.19869	-0.41869	-1.06113	-1.00001		PSMB1	0.191837	0.22398	0.439286	0.255612	0.197449		0	REV3L	-0.671971	-0.426941	-1.10282	-0.786585	-0.40025	-0.677713	-0.215051	-0.311891	-0.26079	-1.511	-0.382597	-0.536265
PSMD1	-1.34623	-1.08483	-2.60383	-1.56062	-0.80832		PSMD1	0.178061	0.244388	0.15	0.154592	0.229592		0	RFC1	-0.701181	-1.34435	-0.877102	-1.93735	-0.353475	-1.04269	-0.586181	-0.772615	-0.206072	-1.27835	-0.564509	-0.681545
PSME4	-0.00053471	-0.145162	-0.375553	-0.468855	-0.180123		PSME4	0.480636	0.078324	0.122254	0.296243	0.274566		0	RFC3	-0.747411	-0.95924	-0.579746	-0.961342	-0.371055	-0.723759	-0.59383	-0.302664	-0.514307	-1.62531	-0.519155	-0.711053
PTCH1	-0.11863	-0.15838	-0.01002	-0.0885	-0.1714		PTCH1	0.37551	0.290816	0.437755	0.463776	0.325		0	RFC4	-0.398934	-1.09814	-0.195487	-0.456839	-0.328867	-0.495654	-0.18561	-0.132685	-0.569572	-0.149136	-0.196458	-0.246692
PTEN	-0.55802	-0.680578	-0.219757	-0.284245	-0.774559		PTEN	0.199422	0.207514	0.273988	0.07052	0.135549		0	RFC5	-0.754129	-0.709418	-1.03358	-0.909049	-0.146432	-0.710523	-0.915462	-0.669123	-0.567518	-1.12227	-0.433052	-0.741485
PTGS2	-0.47753	-0.72315	-0.93734	-0.98878	-1.08663		PTGS2	0.25051	0.144898	0.189796	0.170918	0.128571		0	RNF8	-0.230504	-0.0839897	-0.327013	-0.26852	-0.22775	-0.227555	-0.170591	-0.14958	-0.15381	-0.256548	-0.052169	-0.15654
PTK2	-1.13328	-3.44088	-2.3129	-0.37429	-2.02521		PTK2	0.070918	0.007143	0.026531	0.189286	0.031633		0	ROCK1	-0.92832	-0.03364	-0.30278	-0.14349	-0.78175	-0.437996	-0.97425	-0.12384	-0.48997	-0.29742	-0.38823	-0.454742
PTPN11	-2.48257	-1.48079	-1.75016	-2.64423	-1.62551		PTPN11	0.134184	0.130102	0.179082	0.239286	0.317347		0	RPA3	-1.10388	-0.236591	-1.01454	-0.293694	-0.439047	-0.617552	-0.52779	-0.122395	-0.59383	-0.0932795	-0.276514	-0.322762
PTPN6	-0.45398	-0.74276	-1.11699	-1.15123	-0.6504		PTPN6	0.237755	0.173469	0.1	0.145408	0.112245		0	RPA4	-0.174223	-0.263204	-0.00955372	-0.519193	-0.39527	-0.272289	-0.00446719	-0.178468	-0.103536	-0.241003	-0.551457	-0.215786
PTTG1	-0.00552155	-1.16134	-0.588082	-0.125748	-0.0909152		PTTG1	0.288728	0.379191	0.293353	0.276301	0.551734		0	RPAIN	-0.366305	-0.517559	-0.505112	-0.554992	-0.361235	-0.46104	-0.0981727	-0.0556977	-0.28117	-1.02804	-0.0970334	-0.312023
RAC1	-0.79421	-1.12078	-0.93753	-0.46222	-1.7283		RAC1	0.175	0.210204	0.244898	0.27398	0.101531		0	RXRA	-0.2192	-0.77303	-0.13008	-0.41526	-0.00616	-0.308746	-0.52957	-0.20105	-0.59755	-0.21548	-0.00055	-0.30884
RAD1	-1.15127	-0.465369	-1.2938	-1.42955	-1.04168		RAD1	0.618208	0.432948	0.325145	0.309827	0.547399		0	SESN1	-1.17545	-0.611879	-0.685349	-0.515804	-0.291376	-0.655971	-0.39818	-0.333118	-1.42712	-1.04411	-0.37361	-0.715227
RAD17	-0.56482	-1.21659	-0.338828	-1.32904	-0.787358		RAD17	0.167052	0.186127	0.074277	0.150867	0.080636		0	SHISA5	-1.42898	-0.162502	-0.0174439	-1.05522	-0.0460793	-0.542046	-0.0581814	-0.161178	-0.0730769	-0.285591	-0.00557515	-0.11672
RAD18	-0.293321	-0.0749012	-0.148234	-0.987838	-0.0011161		RAD18	0.073988	0.118208	0.103468	0.06763	0.098844		0	SLX4	-1.01143	-0.44769	-0.953063	-0.431299	-0.2407	-0.616837	-0.760446	-0.63259	-0.604021	-0.261392	-0.570536	-0.565797
RAD21	-1.66164	-0.761518	-0.715566	-2.3489	-1.52082		RAD21	0.315607	0.113873	0.092486	0.202023	0.056069		0	SMO	-0.17193	-0.55331	-0.47972	-0.39108	-0.05947	-0.331102	-0.24234	-0.16009	-0.1345	-0.16825	-0.46984	-0.235004
RAD23A		-0.0113023	-0.106845	-0.227762	-0.0012534		RAD23A	0.093642	0.206647	0.150867	0.268497	0.145954		0	SOD1	-1.36695	-0.600128	-0.43938	-0.92712	-0.0298429	-0.672684	-0.452626	-0.153383	-1.43882	-0.477562	-0.0433894	-0.513155
RAD23B	-0.171506	-1.92843	-0.808929	-1.09814	-2.263		RAD23B	0.051156	0.15289	0.110694	0.10896	0.036994		0	SUMO1	-0.300527	-1.28313	-1.16994	-0.215487	-0.476944	-0.689207	-0.179951	-1.50042	-0.688225	-0.306473	-0.483293	-0.631672
RAD50	-0.847964	-0.338545	-0.434871	-0.658628	-0.773946		RAD50	0.272543	0.248266	0.16185	0.201734	0.219364		0	SUPT3H	-0.16148	-0.00666925	-0.0926834		-0.205354	-0.116547	-0.226297	-0.0499345	-0.219239	-0.00749269	-0.0874961	-0.118092
RAD51	-1.44641	-0.868084	-0.954741	-2.24805	-1.69831		RAD51	0.351445	0.08526	0.112139	0.052601	0.109249		0	TADA3	-0.327795	-0.7121	-0.371679	-0.468708	-0.681182	-0.512293	-0.347006	-1.29025	-0.539418	-0.206909	-0.416618	-0.56004
RAD51B	-0.33581	-0.39238	-0.704398	-1.90305	-0.25422		RAD51B	0.249711	0.072832	0.049711	0.130925	0.103468		0	TAF5L	-0.275065	-0.313925	-0.806801	-0.0507885	-1.72862	-0.63504	-1.0751	-0.172743	-0.47905	-0.301669	-1.15443	-0.636598
RAD51C	-0.0632132	-1.52576	-0.651044	-1.94237	-0.617539		RAD51C	0.111561	0.134393	0.17341	0.269942	0.143642		0	TCEA1	-0.893132	-0.302196	-0.208156	-0.12393	-0.17286	-0.340055	-0.00741788	-0.0609334	-0.740467	-0.355822	-0.289743	-0.290876
RAD51D	-0.424568	-1.80104	-2.05835	-1.01731	-1.65121		RAD51D	0.368497	0.18815	0.241618	0.054624	0.223699		0	TEC	-0.76738	-0.69882	-0.90651	-1.20688	-0.27447	-0.770812	-0.22854	-0.57595	-0.96449	-0.22648	-0.25923	-0.450938
RAD52	-1.01046	-1.7077	-2.47785	-0.427955	-1.20612		RAD52	0.29104	0.190462	0.095665	0.134682	0.162139		0	TEK	-0.70791	-0.43888	-1.50447	-1.56334	-0.55282	-0.953484	-0.58543	-0.81153	-1.22562	-0.09834	-1.01401	-0.746986
RAD54B	-0.751991	-0.451929	-0.731529	-2.06247	-0.214363		RAD54B	0.315029	0.247688	0.390173	0.271387	0.356358		0	TERF2	-0.588482	-0.369957	-0.777065	-0.946344	-0.14166	-0.564702	-0.421434	-0.260124	-0.776331	-0.978934	-0.348403	-0.557045
RAD54L	-1.24462	-1.08438	-0.783382	-1.44201	-0.512024		RAD54L	0.345376	0.527746	0.277457	0.144509	0.277457		0	TERT	-0.360146	-0.704663	-0.511435	-0.761611	-0.377989	-0.543169	-0.880773	-0.243829	-0.212983	-0.394304	-0.106566	-0.367691
RAD9A	-0.18317	-0.168505	-0.0877792	-0.336884	-0.168625		RAD9A	0.239306	0.116185	0.313295	0.308671	0.213295		0	TFF2	-1.31785	-0.201387	-0.00921979	-0.0233586	-0.195497	-0.349461	-0.368784	-0.0745635	-0.0251665	-0.257793	-0.0722107	-0.159704
RAF1	-0.25052	-0.7892	-0.89677	-1.35726	-0.93753		RAF1	0.229082	0.111224	0.154592	0.089796	0.133163		0	TNF	-0.08641	-0.19731	-0.80256	-0.19818	-1.35003	-0.526898	-0.03195	-0.14321	-0.12	-0.47536	-0.85623	-0.32535
RARA	-0.18522	-0.22406	-0.16691	-0.51994	-1.17834		RARA	0.335204	0.256122	0.343878	0.245408	0.063265		0	TNFRSF8	-0.86007	-0.38804	-0.54192	-1.34366	-0.87762	-0.802262	-0.24558	-0.59767	-0.9787	-0.34618	-0.56081	-0.545788
RARB	-1.08714	-3.21335	-0.97187	-0.42854	-0.59426		RARB	0.139796	0.128571	0.083163	0.369898	0.182653		0	TNP1	-0.17568	-0.115701	-1.3931	-0.708282	-0.157279	-0.510009	-0.263694	-0.210751	-0.337316	-0.640565	-0.210471	-0.33256
RARG	-0.80256	-1.10678	-1.37018	-0.43538	-1.19434		RARG	0.17602	0.170918	0.09898	0.294388	0.118367		0	TOP2A	-1.02622	-0.819463	-0.147493	-0.0638685	-0.134337	-0.438277	-0.0458553	-0.913585	-0.157589	-0.162396	-0.023747	-0.260635
RB1	-0.046565	-0.0017187	-0.187856	-0.506505	-0.212168		RB1	0.313584	0.171098	0.234393	0.11185	0.252601		0	TP53	-0.117395	-0.860522	-0.447046	-0.323534	-0.490235	-0.447746	-0.0429517	-0.640072	-0.780165	-0.0860759	-0.496849	-0.409223
RBBP4	-0.779137	-0.70826	-0.229392	-0.213245	-0.613842		RBBP4	0.118208	0.304913	0.057514	0.078035	0.169653		0	TP73	-0.0941801	-0.422196	-0.844424	-0.954389	-0.174736	-0.497985	-0.0651938	-0.294968	-0.863725	-0.244639	-0.352625	-0.36423
RBBP8	-0.713996	-1.68306	-1.28022	-0.648883	-0.315293		RBBP8	0.25578	0.346821	0.050867	0.265896	0.13815		0	TREX1	-0.167415	-0.151452	-0.231879	-0.831243	-0.0886068	-0.294119	-0.0251665	-0.104156	-0.167752	-0.445953	-0.0922568	-0.167057
RBM14	-0.787358	-0.409572	-1.75333	-1.04211	-1.17614		RBM14	0.114162	0.197688	0.284393	0.150867	0.143931		0	TREX2	-0.495219	-0.240282	-0.188357	-0.907197	-0.153383	-0.396888	-0.148326	-0.269268	-0.221872	-0.0397521	-0.0243389	-0.140711
RECQL	-1.56184	-0.191337	-0.640329	-0.266865	-0.208024		RECQL	0.145376	0.155202	0.217341	0.289017	0.096243		0	UBA52	-0.173807	-0.394887	-0.440249	-2.49419	-0.176772	-0.735981	-0.236787	-0.403823	-0.256696	-0.55802	-0.357431	-0.362552
RECQL4	-0.196016	-0.309552	-1.45408	-0.248937	-0.88304		RECQL4	0.046532	0.237283	0.113873	0.199133	0.23237		0	UPF1	-1.68763	-2.34652	-0.446948	-2.9408	-0.112506	-1.50688	-0.694538	-0.362615	-0.571704	-1.4497	-0.720492	-0.759811
RECQL5	-1.23279	-1.07433	-0.394732	-0.634596	-0.766326		RECQL5	0.126879	0.180058	0.108671	0.076012	0.093064		0	WDR33	-0.733011	-0.722973	-0.592975	-0.835067	-0.884357	-0.753676	-0.534186	-0.414299	-0.234623	-0.159319	-0.500791	-0.368643
RELA	-0.580523	-0.364521	-0.760666	-1.56722	-0.753661		RELA	0.281792	0.347977	0.293642	0.118497	0.151445		0	WEE1	-0.49321	-0.54192	-0.47685	-0.17726	-0.8834	-0.514528	-0.23842	-0.39321	-0.19222	-0.51437	-0.82202	-0.432048
RET	-0.42254	-0.11775	-0.60026	-0.7312	-0.0631		RET	0.373469	0.264286	0.134184	0.170408	0.491327		0	WRAP53	-0.122015	-0.577108	-0.0204296	-0.040644	-0.366995	-0.225438	-0.140123	-0.507733	-0.169017	-0.0908406	-0.235421	-0.228627
REV1	-1.46161	-0.466844	-0.323228	-0.265633	-0.727969		REV1	0.180347	0.233815	0.101156	0.099422	0.128902		0	WRN	-0.781652	-1.04771	-0.962726	-0.484892	-0.283786	-0.712153	-0.298897	-1.41184	-0.611337	-0.619888	-0.611502	-0.710692
REV3L	-0.215051	-0.311891	-0.26079	-1.511	-0.382597		REV3L	0.126012	0.22052	0.239017	0.126879	0.340173		0	WRNIP1	-0.175196	-0.61646	-0.611319	-2.38878	-0.412627	-0.840877	-0.847368	-0.399499	-0.596439	-0.9208	-0.187288	-0.590279
REXO2	-0.325134	-0.774559	-1.34521	-2.4347	-0.710021		REXO2	0.13237	0.140173	0.049422	0.068786	0.165896		0	XAB2	-1.14561	-0.183393	-0.857803	-2.80435	-0.469328	-1.0921	-0.752382	-0.83872	-0.956671	-1.10733	-0.225827	-0.776187
RFC1	-0.586181	-0.772615	-0.206072	-1.27835	-0.564509		RFC1	0.125145	0.274566	0.135549	0.078613	0.240173		0	XRCC1	-0.977408	-1.33604	-0.667906	-2.41088	-0.381015	-1.15465	-0.490673	-0.573546	-1.67347	-0.581887	-0.403823	-0.74468
RFC2	-0.841461	-0.5497	-1.47759	-1.72387	-0.406723		RFC2	0.439306	0.268208	0.276012	0.344798	0.264162		0	XRCC2	-0.886406	-0.799761	-0.555543	-1.37983	-1.18716	-0.961739	-0.264127	-0.971727	-0.511081	-0.754129	-0.842743	-0.668761
RFC3	-0.59383	-0.302664	-0.514307	-1.62531	-0.519155		RFC3	0.092486	0.23526	0.148266	0.177168	0.322254		0	XRCC6BP1	-0.497989	-0.5497	-0.533995	-1.26882	-0.611337	-0.692368	-0.103782	-0.324656	-0.366463	-1.21659	-0.591906	-0.52068
RFC4	-0.18561	-0.132686	-0.569572	-0.149136	-0.196458		RFC4	0.11763	0.155491	0.057514	0.427168	0.090462		0	ZAK	-0.562509	-0.766517	-0.308215	-0.652551	-0.629983	-0.583955	-0.385135	-0.551457	-0.442491	-0.341174	-0.59144	-0.462339
RFC5	-0.915462	-0.669123	-0.567518	-1.12227	-0.433052		RFC5	0.25896	0.093353	0.072832	0.21474	0.109827		0	FOXN3	-1.36609	-0.55677	-0.535884	-0.556535	-1.98981	-1.00102	-0.582916	-1.16742	-0.898602	-1.12683	-1.55274	-1.0657
RFWD2	-0.644588	-0.46396	-2.18579	-0.451177	-1.0119		RFWD2	0.021387	0.280925	0.365896	0.480347	0.153757		0	MAPK13	-0.9074	-0.84579	-1.17941	-1.04415	-0.47694	-0.890738	-0.58515	-1.35537	-1.35388	-0.6341	-1.07419	-1.00054
RINT1	-0.418958	-1.05938	-1.55814	-0.230494	-0.998968		RINT1	0.368786	0.333237	0.291908	0.223988	0.347399		0	BRIP1	-0.652999	-0.300767	-1.03994	-1.17451	-2.53218	-1.14008	-0.675662	-1.48792	-1.79345	-0.394385	-1.51108	-1.1725
RNF168	-3.6205	-0.396997	-0.485116	-0.0069611	-1.07834		RNF168	0.139595	0.128035	0.05578	0.053468	0.236994		0	APTX	-1.65196	-1.68684	-1.45823	-0.914017	-1.55254	-1.45271	-2.43977	-0.322944	-2.29935	-0.627649	-1.35339	-1.40862
RNF8	-0.170591	-0.14958	-0.15381	-0.256548	-0.052169		RNF8	0.046821	0.079191	0.028613	0.092486	0.068786		0	ATM	-0.766974	-0.750014	-2.05812	-0.621034	-0.739439	-0.987116	-1.51852	-0.735236	-1.24515	-1.05132	-0.69624	-1.0493
ROCK1	-0.97425	-0.12384	-0.48997	-0.29742	-0.38823		ROCK1	0.127041	0.262245	0.158163	0.290816	0.253571		0	CDK2	-1.72817	-1.44618	-0.74157	-1.39766	-2.80469	-1.62365	-0.60386	-1.0481	-1.0337	-0.24624	-1.53874	-0.894128
ROCK2	-0.77138	-0.91976	-0.18346	-2.00907	-0.17014		ROCK2	0.107143	0.090306	0.319388	0.180612	0.353571		0	CHAF1A	-2.52131	-0.445886	-1.04066	-1.26014	-2.155	-1.4846	-1.39485	-0.830593	-2.24287	-1.66227	-1.40921	-1.50796
RPA1	-1.42422	-1.33664	-1.32703	-1.33495	-0.96103		RPA1	0.197977	0.272832	0.121387	0.295954	0.28237		0	DCLRE1C	-1.42679	-1.61877	-2.30314	-1.06092	-1.8806	-1.65804	-0.92712	-1.56627	-1.56627	-2.94899	-1.86612	-1.77495
RPA2	-2.24836	-3.27249	-3.67646	-1.78682	-2.81938		RPA2	0.519942	0.381214	0.503179	0.306069	0.118786		0	EGFR	-1.35818	-1.75685	-2.10454	-0.21399	-1.1947	-1.32565	-1.49759	-2.12929	-0.98188	-0.5627	-1.49333	-1.33296
RPA3	-0.52779	-0.122395	-0.59383	-0.0932795	-0.276514		RPA3	0.289595	0.468786	0.321965	0.163873	0.340173		0	IP6K3	-0.577579	-2.02507	-1.75786	-0.476041	-0.539298	-1.07517	-0.458253	-2.67824	-1.0893	-0.398702	-1.03583	-1.13206
RPA4	-0.00446719	-0.178468	-0.103536	-0.241003	-0.551457		RPA4	0.125723	0.124566	0.078902	0.036705	0.086416		0	NUDT1	-1.33768	-0.76951	-2.49739	-0.10174	-1.52314	-1.24589	-0.74298	-0.84199	-1.42874	-0.04644	-1.48997	-0.910024
RPAIN	-0.0981727	-0.0556977	-0.28117	-1.02804	-0.0970334		RPAIN	0.237572	0.151445	0.333237	0.104335	0.153468		0	POLH	-1.30942	-0.518651	-2.17589	-1.93529	-1.78682	-1.54521	-1.96965	-1.05961	-1.71908	-1.5291	-1.49263	-1.55401
RPL13A	-2.32182	-4.45852	-1.61055	-4.91683	-2.50871		RPL13A	0.110405	0.062717	0.06474	0.042197	0.085549		0	PRKCD	-1.24543	-1.86645	-0.32655	-1.76602	-1.66934	-1.37476	-0.84357	-3.54657	-0.74157	-1.80874	-0.47012	-1.48211
RPRM	-0.179037	-1.83896	-0.612788	-1.41701	-0.897708		RPRM	0.104624	0.186705	0.215318	0.10578	0.134971		0	PTPN11	-1.33773	-2.16894	-1.73556	-2.56226	-1.4237	-1.84564	-2.48257	-1.48079	-1.75016	-2.64423	-1.62551	-1.99665
RPS27A	-2.11339	-2.19904	-2.4626	-3.05837	-3.29471		RPS27A	0.095087	0.182081	0.183815	0.03526	0.147977		0	RAD23B	-0.179881	-2.73282	-0.77239	-0.604938	-2.1362	-1.28525	-0.171506	-1.92843	-0.808929	-1.09814	-2.263	-1.254
RPS6KB1	-0.88914	-1.07339	-1.07637	-1.44969	-0.35596		RPS6KB1	0.213265	0.185204	0.148469	0.129082	0.158163		0	RAD51D	-1.43134	-0.991233	-1.76506	-1.32059	-1.5324	-1.40812	-0.424568	-1.80104	-2.05835	-1.01731	-1.65121	-1.3905
RRM1	-2.22324	-3.29229	-2.90302	-2.4468	-0.37593		RRM1	0.128061	0.171429	0.181633	0.030612	0.230102		0	RRM2	-2.58362	-1.69111	-1.67725	-2.43726	-1.32735	-1.94332	-3.36342	-1.17746	-1.04356	-2.77314	-1.60635	-1.99279
RRM1	-1.51108	-1.2311	-1.61686	-2.94738	-0.894982		RRM1	0.236416	0.109249	0.169653	0.400289	0.085838		0	TRIM24	-2.97562	-0.90651	-1.40069	-2.23819	-1.0993	-1.72406	-3.29596	-0.86007	-1.07126	-1.93782	-1.56593	-1.74621
RRM2	-3.36342	-1.17746	-1.04356	-2.77314	-1.60635		RRM2	0.038728	0.027457	0.045376	0.023988	0.031503		0	USP1	-0.650008	-1.67342	-2.53446	-1.62735	-1.36325	-1.5697	-0.935437	-3.37942	-1.38041	-1.23231	-0.999121	-1.58534
RRM2B	-0.53982	-0.871808	-1.26314	-0.069987	-1.89126		RRM2B	0.103757	0.077168	0.041329	0.060116	0.199711		0	XRCC3	-1.12613	-0.819463	-1.71723	-0.842183	-1.48269	-1.19754	-2.73264	-2.14036	-0.775118	-0.316724	-0.543351	-1.30164
RUVBL1	-1.80092	-3.28452	-2.45988	-2.4928	-3.37876		RUVBL1	0.311561	0.099711	0.14104	0.266474	0.149711		0	AIFM1	-2.07029	-1.86372	-3.18404	-0.854209	-1.24129	-1.84271	-2.08606	-3.30782	-1.33058	-0.424334	-1.61897	-1.75355
RUVBL2	-2.75534	-1.38569	-1.68771	-3.76977	-0.679343		RUVBL2	0.218786	0.193064	0.096821	0.122254	0.229769		0	ALKBH1	-1.68838	-0.601781	-1.50145	-0.652635	-1.13582	-1.11601	-1.49869	-1.27941	-1.15574	-0.424577	-0.990161	-1.06971
RXRA	-0.52957	-0.20105	-0.59755	-0.21548	-0.00055		RXRA	0.206122	0.283163	0.19949	0.243367	0.592347		0	ANKRD17	-1.66402	-0.743699	-1.64232	-1.31949	-0.991386	-1.27218	-2.13647	-0.741197	-0.907782	-0.348403	-1.10683	-1.04814
RXRB	-0.64334	-0.82951	-0.26674	-0.94902	-0.71969		RXRB	0.17398	0.285204	0.195408	0.164286	0.340816		0	ASF1A	-0.646731	-0.876604	-2.15169	-0.820661	-0.516752	-1.00249	-0.290027	-0.361082	-1.0388	-1.17124	-1.42069	-0.856366
SEMA4A	-0.84018	-0.844867	-1.33604	-1.32519	-0.389623		SEMA4A	0.335838	0.326301	0.297399	0.227168	0.34422		0	ATR	-0.487386	-1.12987	-0.908268	-1.70214	-0.751037	-0.995742	-0.256601	-0.933091	-0.491188	-1.2841	-1.29499	-0.851993
SESN1	-0.39818	-0.333118	-1.42712	-1.04411	-0.37361		SESN1	0.145954	0.065607	0.028035	0.050578	0.11185		0	ATRX	-1.27941	-2.77098	-1.12379	-1.87389	-1.72686	-1.75498	-1.37114	-2.36615	-0.850286	-0.908508	-0.952963	-1.28981
SETX	-0.13488	-0.308917	-0.407925	-0.198978	-0.154672		SETX	0.113006	0.136127	0.124566	0.072832	0.134682		0	AURKA	-3.62648	-2.05126	-1.11295	-3.29087	-3.52884	-2.72208	-3.43724	-1.39	-1.5244	-2.12929	-2.03269	-2.10272
SF3B3	-0.764485	-1.47079	-2.88138	-1.49241	-1.91183		SF3B3	0.382081	0.508671	0.330925	0.37948	0.534393		0	BCR	-0.62713	-0.52166	-0.31638	-2.04406	-0.8524	-0.872326	-0.75605	-0.86856	-0.40745	-1.17261	-0.8739	-0.815714
SGK3	-1.04802	-0.16916	-0.21896	-0.63172	-0.33377		SGK3	0.260714	0.234184	0.210714	0.204592	0.162245		0	BUB1B	-3.88414	-3.10131	-1.81332	-2.05376	-1.38215	-2.44694	-3.70144	-3.46837	-1.31166	-0.779137	-1.77097	-2.20632
SHFM1	-0.929984	-1.40032	-0.648651	-0.991071	-0.462526		SHFM1	0.205202	0.293064	0.310116	0.080636	0.174855		0	CCNB2	-0.356474	-0.165617	-2.10836	-1.49993	-1.36945	-1.09997	-1.14891	-0.627818	-0.877602	-0.592876	-1.75375	-1.00019
SHISA5	-0.0581814	-0.161178	-0.0730769	-0.285591	-0.0055751		SHISA5	0.26185	0.092486	0.186705	0.219653	0.090173		0	CCNB3	-1.25599	-0.467345	-1.35511	-1.36695	-0.59648	-1.00837	-1.22879	-0.972447	-0.880648	-0.511081	-0.910948	-0.900783
SIAH1	-0.520434	-0.0926834	-0.0661809	-0.903272	-0.982173		SIAH1	0.039306	0.16185	0.154624	0.138439	0.153179		0	CDC25C	-0.983525	-0.839021	-0.492451	-0.594316	-1.85531	-0.952924	-0.356474	-0.82236	-1.19372	-0.625368	-1.39525	-0.878633
SIRT1	-0.303338	-0.956671	-0.895009	-0.771788	-1.88434		SIRT1	0.297977	0.271676	0.185549	0.406647	0.227746		0	CDK1	-0.803965	-0.445953	-1.20282	-2.51655	-0.350507	-1.06396	-0.789838	-1.33073	-0.201424	-2.33467	-0.24593	-0.980519
SLK	-1.77691	-0.883546	-0.87688	-0.662245	-0.595214		SLK	0.016474	0.09422	0.017341	0.041618	0.013295		0	CDK1	-0.89967	-0.66958	-0.36721	-2.57749	-0.4138	-0.98555	-1.11816	-0.36326	-0.52361	-2.2326	-0.29144	-0.905814
SLX4	-0.760446	-0.63259	-0.604021	-0.261392	-0.570536		SLX4	0.107225	0.03237	0.081792	0.070231	0.095665		0	CDK6	-0.98486	-3.25931	-1.52643	-1.58209	-4.02733	-2.276	-0.39178	-3.47437	-2.21721	-0.26816	-4.91269	-2.25284
SMC1A	-2.72481	-1.84469	-4.15977	-2.5899	-3.26989		SMC1A	0.083237	0.112139	0.119075	0.03815	0.063295		0	CDK6	-0.168188	-1.7567	-1.86614	-0.256696	-2.17719	-1.24498	-0.417312	-2.09662	-0.857803	-0.276609	-2.29728	-1.18913
SMC2	-2.74399	-3.87841	-1.33664	-2.42533	-1.70085		SMC2	0.114451	0.096821	0.039017	0.05	0.163295		0	CEBPG	-1.35035	-1.96573	-1.45738	-1.16171	-2.3197	-1.65097	-1.37149	-1.64232	-0.82195	-1.3055	-2.1477	-1.45779
SMC3	-1.84099	-1.36206	-1.41362	-2.33713	-2.17846		SMC3	0.149711	0.479769	0.051734	0.181792	0.434393		0	CHEK1	-0.888023	-0.712825	-1.17626	-0.252889	-1.50601	-0.907202	-0.823626	-0.306508	-2.31395	-0.39679	-0.839404	-0.936056
SMC6	-1.16742	-3.97462	-2.98715	-2.3197	-2.08042		SMC6	0.149711	0.234682	0.157803	0.13526	0.067052		0	CHFR	-1.84955	-0.547647	-1.25498	-2.22633	-1.48961	-1.47362	-1.28924	-0.393189	-0.787041	-1.06105	-1.49847	-1.0058
SMO	-0.24234	-0.16009	-0.1345	-0.16825	-0.46984		SMO	0.211735	0.416327	0.25	0.266327	0.136735		0	DCLRE1B	-1.28999	-0.287847	-0.815386	-1.24515	-0.737617	-0.8752	-1.1331	-0.437327	-0.620191	-1.77858	-0.417034	-0.877247
SOD1	-0.452626	-0.153383	-1.43882	-0.477562	-0.0433894		SOD1	0.269942	0.048844	0.122543	0.041329	0.179191		0	DDB1	-2.5314	-1.08438	-1.59035	-5.24217	-1.13138	-2.31594	-1.74243	-2.64886	-1.24515	-5.09284	-0.886996	-2.32326
SPO11	-0.75998	-0.918126	-1.35491	-0.863408	-2.37405		SPO11	0.200578	0.112428	0.318208	0.077746	0.188728		0	DKC1	-3.47047	-0.873259	-0.357266	-0.522431	-0.360317	-1.11675	-2.09152	-0.783592	-0.586027	-0.25422	-0.819832	-0.907038
SRC	-1.03857	-2.08519	-1.71232	-0.31978	-0.81807		SRC	0.167347	0.071429	0.145918	0.204592	0.109694		0	DNTT	-1.67176	-1.44797	-0.991214	-0.764286	-1.3891	-1.25287	-0.950049	-1.69062	-1.4726	-0.703444	-0.403075	-1.04396
SSBP1	-0.555543	-3.27807	-0.685349	-1.8709	-0.82195		SSBP1	0.270231	0.133815	0.301445	0.253468	0.268497		0	EIF4E	-3.69239	-2.01323	-0.9811	-2.93267	-1.47766	-2.21941	-1.38266	-1.81949	-0.74768	-1.15132	-2.25137	-1.4705
STAT3	-0.63827	-1.31121	-0.99477	-0.48037	-2.44403		STAT3	0.188776	0.082653	0.118367	0.166327	0.079592		0	ERBB2	-2.34426	-1.05914	-2.12482	-2.42283	-1.59453	-1.90912	-2.80046	-2.04596	-0.70998	-1.57627	-1.565	-1.73953
STEAP3	-0.441603	-0.82743	-1.30216	-1.21887	-0.337316		STEAP3	0.424277	0.387283	0.505202	0.489595	0.31763		0	ERCC1	-1.88834	-1.57444	-0.356506	-1.46707	-2.48235	-1.55374	-0.867315	-1.45351	-0.358697	-0.600128	-2.01662	-1.05925
SUMO1	-0.179951	-1.50042	-0.688225	-0.306473	-0.483293		SUMO1	0.249422	0.103179	0.19711	0.22341	0.142197		0	EZH2	-2.40067	-1.3147	-0.82734	-1.17261	-1.09564	-1.36219	-1.72022	-1.15978	-0.27556	-1.38266	-1.37083	-1.18181
SUPT3H	-0.226297	-0.0499345	-0.219239	-0.0074927	-0.0874961		SUPT3H	0.059249	0.302312	0.094509	0.154624	0.186705		0	FANCA	-1.23688	-1.81321	-0.998952	-2.45317	-2.04969	-1.71038	-1.69115	-0.716944	-0.537874	-0.90693	-1.58226	-1.08703
SYK	-2.12929	-0.5688	-0.58543	-0.53432	-0.80384		SYK	0.029082	0.298469	0.122959	0.155102	0.115306		0	FGFR2	-1.65453	-2.04717	-1.5539	-0.43538	-0.41361	-1.22092	-1.44417	-1.08303	-1.57882	-0.26391	-1.08008	-1.09
TADA3	-0.347006	-1.29025	-0.539418	-0.206909	-0.416618		TADA3	0.157225	0.303468	0.15896	0.188728	0.154624		0	FGFR3	-0.9769	-1.28207	-1.11598	-0.35388	-0.52334	-0.850434	-0.50264	-0.84481	-1.37052	-0.52831	-0.78829	-0.806914
TAF2	-1.28313	-1.17619	-0.79177	-1.51033	-0.25593		TAF2	0.46474	0.354335	0.187861	0.245665	0.318208		0	FYN	-2.21656	-1.04697	-2.05386	-2.87757	-1.55018	-1.94903	-0.99018	-1.46831	-2.32286	-0.79065	-1.60964	-1.43633
TAF5L	-1.0751	-0.172743	-0.47905	-0.301669	-1.15443		TAF5L	0.118497	0.047688	0.209827	0.133237	0.174855		0	GADD45G	-1.26081	-1.04965	-0.873847	-0.260561	-1.85611	-1.06019	-0.865425	-0.597112	-1.12776	-0.386821	-1.33106	-0.861636
TBK1	-0.60152	-0.16531	-0.31638	-0.86391	-0.91355		TBK1	0.22602	0.321429	0.179592	0.272449	0.079592		0	GTF2H1	-2.10138	-1.69115	-1.19705	-0.648651	-0.702258	-1.2681	-0.857235	-0.686744	-1.48961	-1.59839	-0.422196	-1.01083
TCEA1	-0.00741788	-0.0609334	-0.740467	-0.355822	-0.289743		TCEA1	0.161272	0.071098	0.133815	0.096532	0.160405		0	HDAC3	-1.3336	-0.02314	-0.93238	-3.20349	-1.12511	-1.32354	-1.31153	-0.39014	-0.83271	-2.31477	-1.15995	-1.20182
TDG	-0.872538	-1.69831	-1.21408	-0.522481	-0.660891		TDG	0.084393	0.106069	0.089306	0.14104	0.164451		0	HDAC4	-1.04951	-0.169218	-0.592283	-2.73583	-0.794594	-1.06829	-1.21567	-0.484892	-0.832658	-1.22209	-1.12126	-0.975315
TDP1	-0.705826	-1.60857	-0.709418	-1.58661	-1.29978		TDP1	0.255491	0.279191	0.202601	0.112428	0.160694		0	IL6	-1.61872	-0.65427	-1.72011	-1.28497	-0.74635	-1.20488	-0.46725	-0.43593	-0.88893	-1.39888	-1.45068	-0.928334
TEC	-0.22854	-0.57595	-0.96449	-0.22648	-0.25923		TEC	0.234694	0.203571	0.12398	0.288776	0.320408		0	ITK	-0.58742	-1.54087	-2.06761	-0.62046	-0.92293	-1.14786	-0.76267	-0.81885	-2.02728	-1.01336	-1.1838	-1.16119
TEK	-0.58543	-0.81153	-1.22562	-0.09834	-1.01401		TEK	0.136224	0.09949	0.077551	0.310204	0.072959		0	LYN	-0.63183	-0.69551	-1.57738	-0.83861	-0.43732	-0.83613	-0.81597	-0.94317	-1.35415	-0.52948	-0.84547	-0.897648
TERF1	-0.93475	-1.24462	-1.20565	-0.480789	-0.332038		TERF1	0.278902	0.297977	0.292775	0.174566	0.283526		0	MAP2K1	-1.43857	-0.26244	-1.45077	-1.44618	-1.88261	-1.29611	-0.55355	-0.36567	-1.26318	-0.60912	-2.42123	-1.04255
TERF2	-0.421434	-0.260124	-0.776331	-0.978934	-0.348403		TERF2	0.275434	0.307803	0.408092	0.435838	0.379769		0	MAP4	-0.75286	-1.16239	-1.5173	-0.73848	-0.44548	-0.923302	-0.86033	-1.39163	-1.68437	-0.62172	-0.49669	-1.01095
TERT	-0.880773	-0.243829	-0.212983	-0.394304	-0.106566		TERT	0.114162	0.236705	0.056358	0.183237	0.175145		0	MAPK1	-0.57962	-1.0665	-1.04291	-0.22372	-1.23462	-0.829474	-0.3147	-1.08294	-0.54657	-0.51486	-1.76586	-0.844986
TFF2	-0.368784	-0.0745635	-0.0251665	-0.257793	-0.0722107		TFF2	0.078035	0.190173	0.053757	0.223988	0.296821		0	MAPK8	-0.60906	-0.75227	-2.09849	-2.43896	-1.30244	-1.44024	-0.72386	-0.75012	-2.44658	-0.51994	-1.15511	-1.11912
TGFB1	-0.675443	-0.732842	-1.31421	-0.501621	-0.291902		TGFB1	0.158382	0.149711	0.21474	0.207225	0.193064		0	MBD4	-0.358027	-2.13185	-2.37767	-1.05348	-1.00839	-1.38588	-0.280774	-0.778739	-1.22899	-1.55467	-1.16487	-1.00161
TIMELESS	-1.84712	-0.957197	-1.61192	-0.471319	-0.380242		TIMELESS	0.204913	0.470231	0.377457	0.592197	0.302312		0	MLH3	-0.761518	-0.781597	-1.32295	-1.80092	-0.632976	-1.05999	-0.346224	-0.671971	-1.78178	-1.67568	-0.535514	-1.00223
TIPIN	-0.59144	-1.22848	-0.694244	-0.766331	-1.16528		TIPIN	0.200578	0.262428	0.254046	0.176879	0.287572		0	MUS81	-0.916755	-1.16683	-0.607519	-0.361848	-2.84714	-1.18002	-0.664666	-1.95394	-0.521201	-0.656225	-1.2272	-1.00465
TNF	-0.03195	-0.14321	-0.12	-0.47536	-0.85623		TNF	0.49949	0.307143	0.346429	0.223469	0.146939		0	MYC	-0.80161	-0.56649	-0.86033	-2.70079	-0.9351	-1.17286	-1.59823	-0.16691	-0.47855	-1.73193	-0.71207	-0.937538
TNFRSF10B	-0.252889	-0.0059517	-0.0266332	-0.0006635	-0.28313		TNFRSF10B	0.07341	0.241908	0.20578	0.159538	0.112428		0	NR2C2	-0.5472	-2.74621	-1.00172	-0.23141	-1.14686	-1.13468	-0.96725	-1.67548	-1.00835	-0.10407	-1.36021	-1.02307
TNFRSF8	-0.24558	-0.59767	-0.9787	-0.34618	-0.56081		TNFRSF8	0.222959	0.140816	0.082653	0.226531	0.218878		0	NTRK1	-1.12206	-1.22659	-0.2354	-2.26374	-0.6241	-1.09438	-1.50456	-0.38466	-0.80635	-1.96799	-0.21211	-0.975134
TNFSF11	-0.00273	-0.21527	-0.46119	-1.11423	-0.55055		TNFSF11	0.52602	0.355102	0.184184	0.211735	0.166837		0	OGG1	-1.21026	-1.23653	-1.0253	-1.42291	-2.18579	-1.41616	-1.06409	-0.533028	-1.75445	-1.11648	-1.86012	-1.26563
TNFSF13B	-0.7911	-0.75618	-1.86474	-0.7892	-1.49951		TNFSF13B	0.105612	0.126531	0.064286	0.136224	0.108673		0	PIK3CD	-1.17692	-1.13047	-1.80172	-1.7945	-1.13768	-1.40826	-1.4986	-0.7219	-0.60906	-0.43007	-0.9603	-0.843986
TNP1	-0.263694	-0.210751	-0.337316	-0.640565	-0.210471		TNP1	0.409827	0.094509	0.239884	0.32341	0.378035		0	PLK1	-0.40043	-0.20755	-0.63952	-2.46493	-1.00281	-0.943048	-0.66866	-0.466	-0.36371	-3.05247	-0.42105	-0.994378
TOP1	-1.26777	-1.83156	-1.24682	-0.47245	-2.47139		TOP1	0.061224	0.066327	0.166327	0.167857	0.097449		0	PMS2P4	-3.23147	-0.735475	-0.988496	-0.436501	-1.64286	-1.40696	-1.35959	-0.18706	-1.10979	-0.83137	-0.765699	-0.850702
TOP1	-1.08848	-0.438197	-0.966885	-0.394385	-1.65121		TOP1	0.20578	0.106936	0.21763	0.122543	0.075723		0	POLD3	-1.70771	-1.17517	-1.14826	-0.818949	-1.01333	-1.17268	-0.991214	-0.379135	-0.476327	-1.54916	-0.897059	-0.858578
TOP2A	-0.76738	-2.15457	-0.39753	-1.48131	-0.08023		TOP2A	0.168367	0.044898	0.272959	0.22551	0.428571		0	POLE2	-1.98981	-0.666435	-2.80479	-1.58684	-0.523117	-1.5142	-1.52749	-0.553221	-1.80716	-2.03937	-1.05725	-1.3969
TOP2A	-0.0458553	-0.913585	-0.157589	-0.162396	-0.023747		TOP2A	0.352601	0.236127	0.276301	0.415896	0.128324		0	POLK	-1.48073	-1.22561	-1.33238	-0.386821	-1.68019	-1.22114	-1.30789	-1.34102	-1.084	-1.22209	-0.605441	-1.11209
TOP2B	-0.68635	-0.50313	-1.23552	-0.54947	-0.62046		TOP2B	0.115816	0.316327	0.144388	0.234694	0.114796		0	POLM	-1.09768	-1.01325	-1.92462	-0.447933	-0.819729	-1.06064	-1.42501	-1.14561	-1.23487	-0.570043	-1.02697	-1.0805
TOPBP1	-1.14169	-0.786165	-0.523117	-1.58296	-0.999121		TOPBP1	0.226012	0.304913	0.109827	0.131503	0.195954		0	PRKAA1	-2.8718	-3.28184	-2.03269	-1.46202	-4.22337	-2.77434	-3.86441	-2.65987	-1.76699	-3.55074	-2.20844	-2.81009
TP53	-0.0429517	-0.640072	-0.780165	-0.0860759	-0.496849		TP53	0.159249	0.171387	0.086994	0.325145	0.087861		0	PRKCA	-2.00047	-2.50525	-3.25195	-0.80161	-1.39527	-1.99091	-2.95884	-1.70606	-0.82273	-0.17061	-1.76554	-1.48476
TP53BP1	-2.92033	-0.250653	-1.77049	-1.24138	-1.20089		TP53BP1	0.421676	0.178902	0.468786	0.260116	0.610116		0	PRKCH	-1.88811	-1.43857	-0.60912	-0.39014	-1.74471	-1.21413	-1.80946	-1.2504	-1.24988	-0.42098	-1.25412	-1.19697
TP73	-0.0651938	-0.294968	-0.863725	-0.244639	-0.352625		TP73	0.451445	0.229191	0.154913	0.268208	0.159249		0	PSMD1	-3.16377	-1.5698	-2.55721	-1.03776	-1.53767	-1.97324	-1.34623	-1.08483	-2.60383	-1.56062	-0.80832	-1.48077
TREX1	-0.0251665	-0.104156	-0.167752	-0.445953	-0.0922568		TREX1	0.473699	0.295376	0.328613	0.403757	0.455491		0	PTGS2	-0.43616	-0.71347	-0.96511	-2.21582	-2.41204	-1.34852	-0.47753	-0.72315	-0.93734	-0.98878	-1.08663	-0.842686
TREX2	-0.148326	-0.269268	-0.221872	-0.0397521	-0.0243389		TREX2	0.432659	0.206647	0.307225	0.420231	0.530636		0	PTPN6	-0.8823	-1.09014	-2.23934	-1.41675	-1.08201	-1.34211	-0.45398	-0.74276	-1.11699	-1.15123	-0.6504	-0.823072
TRIAP1	-0.502838	-0.314301	-1.99459	-1.28662	-0.427251		TRIAP1	0.207225	0.300578	0.06763	0.067052	0.141329		0	RAC1	-0.9158	-0.86645	-1.67852	-0.40334	-0.8634	-0.945502	-0.79421	-1.12078	-0.93753	-0.46222	-1.7283	-1.00861
TRIM24	-3.29596	-0.86007	-1.07126	-1.93782	-1.56593		TRIM24	0.012755	0.146939	0.181122	0.052551	0.043367		0	RAD17	-1.94147	-0.328362	-0.754402	-1.83201	-0.61913	-1.09507	-0.56482	-1.21659	-0.338828	-1.32904	-0.787358	-0.847327
TRPV1	-1.45872	-1.90189	-0.40489	-0.30843	-1.53461		TRPV1	0.264286	0.033163	0.197959	0.292857	0.044388		0	RAD21	-1.60635	-0.65667	-1.32519	-2.82991	-1.80842	-1.64531	-1.66164	-0.761518	-0.715566	-2.3489	-1.52082	-1.40169
TRRAP	-1.98771	-1.05859	-2.29522	-3.37509	-3.97528		TRRAP	0.112717	0.224855	0.078613	0.085549	0.071387		0	RAD52	-0.516991	-2.67341	-2.66166	-1.02281	-1.05677	-1.58633	-1.01046	-1.7077	-2.47785	-0.427955	-1.20612	-1.36602
TTK	-0.70826	-2.62694	-0.78896	-0.235747	-0.410307		TTK	0.109538	0.023699	0.094798	0.328035	0.144798		0	RAD54B	-0.546665	-0.961024	-0.716896	-0.653214	-1.10095	-0.795749	-0.751991	-0.451929	-0.731529	-2.06247	-0.214363	-0.842456
TUBB	-2.23288	-2.52594	-1.53054	-1.53243	-2.37232		TUBB	0.044898	0.033163	0.147959	0.136735	0.166837		0	RAD54L	-1.2581	-0.383827	-1.22269	-1.46184	-1.01919	-1.06913	-1.24462	-1.08438	-0.783382	-1.44201	-0.512024	-1.01328
TXN	-0.490593	-1.08067	-2.11016	-1.27708	-0.186899		TXN	0.132653	0.253061	0.180612	0.134694	0.084694		0	RAF1	-0.35027	-0.58931	-1.40807	-1.4848	-1.106	-0.98769	-0.25052	-0.7892	-0.89677	-1.35726	-0.93753	-0.846256
TXN	-0.59914	-0.89673	-0.3147	-1.55481	-0.87176		TXN	0.154046	0.080636	0.03237	0.05289	0.292775		0	RARB	-1.54051	-3.00239	-1.21674	-0.3398	-0.84314	-1.38852	-1.08714	-3.21335	-0.97187	-0.42854	-0.59426	-1.25903
TYMS	-1.27846	-0.84579	-1.36664	-0.62682	-0.55145		TYMS	0.060714	0.24949	0.114286	0.167347	0.227551		0	RARG	-1.25993	-1.66854	-0.64656	-0.11224	-1.41255	-1.01996	-0.80256	-1.10678	-1.37018	-0.43538	-1.19434	-0.981848
TYRO3	-1.41255	-0.09157	-0.29214	-0.45286	-0.14895		TYRO3	0.082143	0.381633	0.206633	0.286735	0.358673		0	RBBP8	-0.902923	-1.94803	-2.00397	-0.288795	-0.310838	-1.09091	-0.713996	-1.68306	-1.28022	-0.648883	-0.315293	-0.92829
UBA52	-0.236787	-0.403823	-0.256696	-0.55802	-0.357431		UBA52	0.210983	0.31185	0.19711	0.208671	0.171098		0	RBM14	-1.02246	-0.502646	-1.91701	-2.9958	-1.62452	-1.61249	-0.787358	-0.409572	-1.75333	-1.04211	-1.17614	-1.0337
UBB	-1.0751	-0.711765	-0.790246	-1.16081	-0.761658		UBB	0.156936	0.145665	0.176301	0.060405	0.24104		0	RECQL5	-1.05613	-2.8189	-1.2462	-0.949277	-0.767697	-1.36764	-1.23279	-1.07433	-0.394732	-0.634596	-0.766326	-0.820555
UBE2A	-1.24072	-0.338828	-0.675925	-1.94725	-0.350507		UBE2A	0.112139	0.262717	0.304046	0.099133	0.159538		0	RELA	-0.426329	-0.295416	-2.08606	-1.68095	-1.30122	-1.15799	-0.580523	-0.364521	-0.760666	-1.56722	-0.753661	-0.805318
UBE2B	-0.0198724	-0.682764	-0.190187	-0.953245	-0.199939		UBE2B	0.466474	0.255491	0.224855	0.234682	0.284104		0	RFWD2	-1.46967	-0.985029	-1.243	-0.343593	-0.84089	-0.976436	-0.644588	-0.46396	-2.18579	-0.451177	-1.0119	-0.951483
UBE2I	-1.53555	-1.07045	-1.32445	-1.44105	-0.704663		UBE2I	0.047399	0.080925	0.165896	0.102312	0.224566		0	RINT1	-1.37619	-1.83837	-0.975883	-1.20089	-1.09638	-1.29754	-0.418958	-1.05938	-1.55814	-0.230494	-0.998968	-0.853188
UBE2N	-2.06247	-2.59167	-1.11258	-2.62067	-2.20674		UBE2N	0.06763	0.169364	0.082081	0.104046	0.042197		0	RPL13A	-4.30864	-3.41072	-2.13736	-4.92822	-3.47032	-3.65105	-2.32182	-4.45852	-1.61055	-4.91683	-2.50871	-3.16328
UBE2T	-1.01103	-0.292371	-0.57032	-0.249883	-1.61735		UBE2T	0.078902	0.335838	0.190462	0.205491	0.039306		0	RPS27A	-3.14279	-2.54767	-2.49778	-3.87807	-1.94803	-2.80287	-2.11339	-2.19904	-2.4626	-3.05837	-3.29471	-2.62562
UBE2V1	-0.376846	-0.764485	-0.429566	-0.0433894	-0.722324		UBE2V1	0.168497	0.147399	0.152601	0.457803	0.162139		0	RRM1	-2.79327	-1.22478	-1.21661	-5.53528	-1.07668	-2.36932	-2.22324	-3.29229	-2.90302	-2.4468	-0.37593	-2.24826
UBE2V2	-3.43688	-2.50555	-1.98004	-1.61323	-3.41306		UBE2V2	0.043353	0.06474	0.090462	0.146532	0.057514		0	RRM1	-3.43824	-2.49419	-0.987053	-2.17719	-0.68954	-1.95724	-1.51108	-1.2311	-1.61686	-2.94738	-0.894982	-1.64028
UNG	-2.17493	-1.48965	-1.33688	-0.482383	-1.39433		UNG	0.071965	0.162428	0.102023	0.19422	0.191618		0	RUVBL2	-3.07998	-1.35692	-1.34123	-3.67494	-1.59184	-2.20898	-2.75534	-1.38569	-1.68771	-3.76977	-0.679343	-2.05557
UPF1	-0.694538	-0.362615	-0.571704	-1.4497	-0.720492		UPF1	0.182659	0.184393	0.138439	0.093353	0.097399		0	SHFM1	-0.437895	-0.340345	-0.647073	-1.34262	-1.35971	-0.825527	-0.929984	-1.40032	-0.648651	-0.991071	-0.462526	-0.886511
USP1	-0.935437	-3.37942	-1.38041	-1.23231	-0.999121		USP1	0.180925	0.010983	0.147399	0.100578	0.230058		0	SIRT1	-0.732799	-0.755383	-1.83837	-1.2317	-1.25033	-1.16172	-0.303338	-0.956671	-0.895009	-0.771788	-1.88434	-0.962229
UVRAG	-0.441628	-1.11621	-1.48636	-2.37772	-0.341141		UVRAG	0.317052	0.203757	0.141908	0.071965	0.162428		0	SLK	-2.12982	-0.495296	-1.30789	-1.35339	-1.08067	-1.27341	-1.77691	-0.883546	-0.87688	-0.662245	-0.595214	-0.95896
VCP	-1.36692	-1.80405	-2.78391	-0.487248	-1.79493		VCP	0.141908	0.07948	0.071676	0.225145	0.040173		0	SMC2	-1.24475	-3.67444	-2.36899	-2.64503	-1.94292	-2.37523	-2.74399	-3.87841	-1.33664	-2.42533	-1.70085	-2.41704
VEGFA	-0.35521	-0.35019	-1.97498	-1.44592	-0.72496		VEGFA	0.243367	0.233163	0.085204	0.179082	0.10051		0	SMC3	-4.75035	-2.39657	-2.71346	-2.31395	-1.60332	-2.75553	-1.84099	-1.36206	-1.41362	-2.33713	-2.17846	-1.82645
WDR33	-0.534186	-0.414299	-0.234623	-0.159319	-0.500791		WDR33	0.134971	0.282081	0.34104	0.278613	0.245665		0	SRC	-1.37018	-0.95319	-1.79823	-1.22045	-1.37566	-1.34354	-1.03857	-2.08519	-1.71232	-0.31978	-0.81807	-1.19479
WEE1	-0.23842	-0.39321	-0.19222	-0.51437	-0.82202		WEE1	0.296939	0.329082	0.305612	0.392347	0.089796		0	STAT3	-1.46653	-1.8647	-1.50739	-0.27614	-2.41572	-1.5061	-0.63827	-1.31121	-0.99477	-0.48037	-2.44403	-1.17373
WHSC1	-0.41641	-0.60548	-0.81822	-0.64037	-0.33125		WHSC1	0.165306	0.15102	0.241837	0.258673	0.182143		0	STEAP3	-0.359553	-1.04005	-0.39021	-1.21962	-0.904908	-0.78287	-0.441603	-0.827429	-1.30216	-1.21887	-0.337316	-0.825476
WRAP53	-0.140123	-0.507733	-0.169017	-0.0908406	-0.235421		WRAP53	0.346821	0.217341	0.233526	0.392197	0.247688		0	TAF2	-2.22633	-0.515804	-0.75879	-1.35938	-0.970966	-1.16625	-1.28313	-1.17619	-0.79177	-1.51033	-0.25593	-1.00347
WRN	-0.298897	-1.41184	-0.611337	-0.619888	-0.611502		WRN	0.257514	0.157803	0.224566	0.218786	0.109538		0	TDG	-0.567582	-1.28509	-1.1567	-2.00904	-1.01203	-1.20609	-0.872538	-1.69831	-1.21408	-0.522481	-0.660891	-0.993659
WRNIP1	-0.847368	-0.399499	-0.596439	-0.9208	-0.187288		WRNIP1	0.323699	0.313295	0.196532	0.227746	0.314162		0	TDP1	-0.835671	-2.06368	-2.14314	-0.81929	-1.67741	-1.50784	-0.705826	-1.60857	-0.709418	-1.58661	-1.29978	-1.18204
XAB2	-0.752382	-0.83872	-0.956671	-1.10733	-0.225827		XAB2	0.122832	0.100289	0.078324	0.081503	0.23815		0	TERF1	-1.66227	-0.179039	-1.77345	-0.25596	-0.129438	-0.800031	-0.93475	-1.24462	-1.20565	-0.480789	-0.332038	-0.839568
XIAP	-2.67036	-1.97885	-3.72996	-0.88728	-2.49251		XIAP	0.07398	0.091837	0.155102	0.203061	0.072449		0	TIMELESS	-1.90775	-0.467961	-2.11482	-2.15154	-0.445275	-1.41747	-1.84712	-0.957197	-1.61192	-0.471319	-0.380242	-1.05356
XPA	-0.670237	-1.11173	-0.321256	-1.18245	-1.03115		XPA	0.238728	0.078613	0.176879	0.083815	0.088728		0	TIPIN	-0.56209	-0.703065	-1.16598	-0.641959	-1.35102	-0.884824	-0.59144	-1.22848	-0.694244	-0.766331	-1.16528	-0.889155
XPC	-0.228774	-0.855084	-0.13974	-0.617852	-0.489143		XPC	0.232659	0.135838	0.35	0.188439	0.12948		0	TNFSF13B	-1.1737	-0.54969	-1.91589	-0.78706	-1.49055	-1.18338	-0.7911	-0.75618	-1.86474	-0.7892	-1.49951	-1.14015
XPO1	-0.9787	-1.51368	-0.83405	-2.27996	-1.95642		XPO1	0.086224	0.252551	0.20102	0.138265	0.07398		0	TOP1	-1.57309	-2.53275	-0.76089	-0.79614	-2.02645	-1.53786	-1.26777	-1.83156	-1.24682	-0.47245	-2.47139	-1.458
XRCC1	-0.490673	-0.573546	-1.67347	-0.581887	-0.403823		XRCC1	0.14422	0.19422	0.125434	0.271098	0.242486		0	TOP1	-0.176632	-1.41715	-1.35088	-0.826618	-2.87718	-1.32969	-1.08848	-0.438197	-0.966885	-0.394385	-1.65121	-0.90783
XRCC2	-0.264127	-0.971727	-0.511081	-0.754129	-0.842743		XRCC2	0.272254	0.09104	0.18237	0.104046	0.100867		0	TRIAP1	-0.522462	-1.14954	-1.66938	-0.587066	-0.424334	-0.870557	-0.502838	-0.314301	-1.99459	-1.28662	-0.427251	-0.905121
XRCC3	-2.73264	-2.14036	-0.775118	-0.316724	-0.543351		XRCC3	0.169653	0.270231	0.096243	0.221387	0.193931		0	TRPV1	-1.37052	-1.10763	-0.82498	-0.84318	-1.90189	-1.20964	-1.45872	-1.90189	-0.40489	-0.30843	-1.53461	-1.12171
XRCC4	-0.544621	-0.540795	-0.584753	-0.119821	-0.19139		XRCC4	0.206936	0.31763	0.175145	0.489306	0.234682		0	TRRAP	-3.99649	-1.44581	-1.22085	-1.86612	-3.72277	-2.45041	-1.98771	-1.05859	-2.29522	-3.37509	-3.97528	-2.53838
XRCC5	-1.68763	-1.97792	-0.273006	-1.85966	-0.391061		XRCC5	0.220231	0.037861	0.192775	0.196532	0.163295		0	TUBB	-3.12993	-2.80393	-2.89657	-5.70376	-2.0393	-3.3147	-2.23288	-2.52594	-1.53054	-1.53243	-2.37232	-2.03882
XRCC6	-1.38192	-2.93984	-1.33598	-1.46967	-1.5324		XRCC6	0.089884	0.018497	0.166763	0.044798	0.045665		0	TXN	-0.99965	-0.79005	-0.80501	-1.22425	-0.82734	-0.92926	-0.59914	-0.89673	-0.3147	-1.55481	-0.87176	-0.847428
XRCC6BP1	-0.103782	-0.324656	-0.366463	-1.21659	-0.591906		XRCC6BP1	0.375434	0.287283	0.343064	0.217052	0.11185		0	UBE2I	-1.63433	-1.73812	-0.873847	-1.90866	-1.31843	-1.49468	-1.53555	-1.07045	-1.32445	-1.44105	-0.704663	-1.21523
XRN2	-0.0785748	-0.490673	-0.364668	-0.505448	-0.451062		XRN2	0.319653	0.151156	0.313584	0.403468	0.228613		0	UBE2N	-4.93601	-1.9742	-0.67772	-1.99136	-2.70417	-2.45669	-2.06247	-2.59167	-1.11258	-2.62067	-2.20674	-2.11882
YBX1	-1.80405	-1.35604	-3.52336	-0.903272	-3.73329		YBX1	0.117052	0.22659	0.150289	0.080636	0.031503		0	UNG	-1.18081	-1.61041	-1.6368	-1.02331	-1.88025	-1.46631	-2.17493	-1.48965	-1.33688	-0.482383	-1.39433	-1.37563
ZAK	-0.385135	-0.551457	-0.442491	-0.341174	-0.59144		ZAK	0.251156	0.139306	0.194509	0.39422	0.119364		0	UVRAG	-1.23502	-1.74409	-1.35285	-1.36509	-0.0216713	-1.14375	-0.441628	-1.11621	-1.48636	-2.37772	-0.341141	-1.15261
ZW10	-1.20928	-0.731255	-1.26077	-1.13254	-2.11039		ZW10	0.149422	0.178902	0.119364	0.135838	0.022832		0	VEGFA	-0.6203	-1.30206	-2.13541	-1.21362	-1.00867	-1.25601	-0.35521	-0.35019	-1.97498	-1.44592	-0.72496	-0.970252
ZWINT	-2.85015	-3.21666	-1.40842	-0.859582	-0.811515		ZWINT	0.028324	0.198266	0.185838	0.167919	0.212717		0	XPO1	-1.73703	-2.74322	-0.52164	-1.17834	-2.13442	-1.66293	-0.9787	-1.51368	-0.83405	-2.27996	-1.95642	-1.51256

## Sheet: Fig. 2
Figure 2:
A
	RSA p value (Mt/WT)	Median FC (Mt/WT)
ABL1	0.155441	0.760571
AKT1	0.770138	1.22357
ANTXR1	1.04858	0.467089
ATM	1.57675	1.00757
ATRIP	1.47787	1.33995
ATXN3	1.01754	1.66237
AURKB	0.906387	0.814141
BCL2	0.518152	1.08519
BLK	0.899381	1.34463
BLM	1.32751	2.16109
BRAF	0.95628	1.75683
BRCA2	1.03732	0.997331
BRD4	0.750099	1.32
BTG2	0.678347	1.64713
BTK	2.22231	1.23905
CCNB1	0.770634	0.927515
CCNO	0.482131	0.808309
CDC25A	1.76899	1.27099
CDC25B	0.681592	1.94271
CDK2	1.00306	0.784067
CDK4	2.17251	0.737763
CENPF	2.11531	0.759343
CHEK1	1.24454	0.379353
CIB1	1.79184	1.4287
CREBBP	2.38515	2.85644
CREBBP	2.38515	2.85644
CUL4A	1.21172	0.499631
DLGAP5	1.02036	0.541758
DRD2	0.990492	1.31135
DUT	0.907793	0.92544
EHMT2	1.01181	0.675144
EP300	8.27859	1.99275
EPHA2	0.948432	0.521097
ERCC6	0.589143	0.896726
ERCC8	0.681359	0.914159
ESR1	0.698699	0.860507
FANCD2	1.87841	0.614325
FANCE	4.14158	0.96958
FANCL	1.53154	1.31585
FGFR4	0.977077	0.872554
GTF2E2	1.24348	1.15538
JAK2	0.460377	0.4419
KAT2A	2.24415	0.873832
KDM1A	0.599817	0.689338
LCK	0.544187	0.875912
MAD2L1	2.68868	0.667288
MAP3K8	0.879972	0.692833
MAPK12	0.519796	0.558376
MCL1	2.04421	1.30067
MDM2	0.549895	0.906223
MKNK1	1.56852	1.61512
MSH5	3.2219	1.14506
MTOR	1.26407	1.25294
MTOR	1.26407	1.25294
NEIL2	0.682572	1.07556
NOTCH1	2.54004	1.17975
NUDT1	1.30768	2.09142
OXR1	2.02613	0.942291
PAK4	1.91652	1.84264
PARG	0.720637	1.32821
PARP4	0.678498	0.713099
PERP	1.36841	1.62027
PIGF	0.952978	1.00042
PIK3CA	1.48576	0.930602
PMS1	2.18841	0.927182
PMS2P3	0.718235	0.748528
PMS2P5	1.21286	1.24444
POLA1	0.946318	0.759158
POLG	1.36648	0.943091
POLL	1.0825	1.45173
PRIM2	0.349131	0.950051
PRKCQ	2.37767	2.30065
PRKDC	1.21807	0.993405
PRKDC	1.21807	0.993405
PTK2	1.91347	3.16829
RAD1	0.785155	0.934271
RAD51	0.552278	0.442338
RAD51C	0.384413	1.47933
REXO2	0.518309	1.09336
RFC2	0.897637	0.928739
RNF168	2.76581	1.34719
RPA1	1.18697	1.46486
RPA2	1.33115	0.453797
RPRM	0.757699	0.712778
RPS6KB1	1.122	0.78778
RRM2B	0.909204	1.75358
RUVBL1	0.856708	1.1303
SEMA4A	1.1745	0.893223
SF3B3	1.00202	1.12207
SMC1A	0.993125	0.483915
SMC6	1.23167	0.559701
SPO11	0.624566	0.633242
SSBP1	1.11876	1.10979
SYK	1.63584	0.90034
TOP2A	1.41718	0.943702
TOPBP1	0.632814	0.766576
TP53BP1	1.34888	1.22068
TTK	4.25575	3.11027
TXN	0.625734	1.94156
TYMS	1.97515	1.39543
UBB	0.893681	0.944176
UBE2A	0.654399	0.57152
UBE2V2	1.0508	0.57152
VCP	1.73953	1.54148
XIAP	1.6528	1.46167
XPA	0.633425	0.530528
XRCC5	1.16661	1.35799
XRCC6	1.25641	1.35799
YBX1	0.960977	1.28776
ZW10	0.658111	1.28776
ZWINT	2.98217	0.523684
B
	Mutant					Wild Type
CREBBP	0.094388		0.133163	0.081633		0.228061	0.360714
EP300	0.039017		0.039306	0.101156		0.151445	0.086994
TTK	0.109538		0.023699	0.094798		0.328035	0.144798
C
	Mutant					Wild Type
CREBBP	0.023	0.016	0.173			0.369	0.396
EP300	0.118	0.372	0.313			0.588	0.594
TTK	0.211	0.197	0.118			0.749	0.529
D	CSAs
UMSCC22A
Normalized Surviving Fractions
Dose (Gy)	shControl
0	1.01036	1.05699	0.932642
2	0.528497	0.505181	0.458549
4	0.112694	0.0699482	0.0816062	0.0835492	0.0777202	0.0952073
6	0.0108808	0.011658	0.00932642	0.0112694	0.00699482	0.00932642
Dose (Gy)	shCREBBP-2
0	1.26316	0.912281	1.40351	0.877193	0.736842	0.807018
2	0.175439	0.210526	0.315789	0.175439	0.22807	0.140351
4	0.0350877	0.0175439	0.0175439	0.00877193	0.0701754	0.0263158
6	0.00175439	0.00526316	0.00350877
Dose (Gy)	shCREBBP-3
0	1.06667	1.06667	0.966667	0.966667	0.9	1.03333
2	0.233333	0.216667	0.166667	0.166667	0.316667	0.25
4	0.0416667	0.00833333	0.0375	0.0375	0.0208333
6	0.00333333	0.005	0.005	0.000833333
Normalized Surviving Fractions
Dose (Gy)	shControl
0	1.44968	0.805387	0.885885	0.885885	1.16778	0.805387
2	0.536891	0.375794	0.214796	0.402693	0.389294	0.389294
4	0.0885985	0.128898	0.104698	0.0724988	0.0361994	0.0845986
6	0.0128998	0.0136998	0.00804987	0.00804987	0.0104998	0.0104998
Dose (Gy)	shEP300-2
0	1.0909	0.9404	0.7524	1.0909	1.1285	0.9969
2	0.3762	0.2508	0.5016	0.4075	0.3511	0.3448
4	0.0828	0.1279	0.079	0.0865	0.079	0.1034
6	0.015	0.0147	0.0117	0.00978	0.00828	0.00658
Dose (Gy)	shEP300-4
0	1.0133	1.0133	0.96	0.9067	1.0667	1.04
2	0.4267	0.3378	0.3378	0.3378	0.3111	0.4089
4	0.1333	0.048	0.064	0.1067	0.0827	0.088
6	0.00693	0.00747	0.00747	0.00853	0.008	0.00533
UMSCC47
Normalized Surviving Fractions
Dose (Gy)	shControl
0	0.913043	0.93913	1.14783
2	0.271304	0.229565	0.266087
4	0.026087	0.03	0.0352174
6	0.0026087	0.0026087	0.00208696
Dose (Gy)	shCREBBP-2
0	1.13793	0.840517	1.02155
2	0.103448	0.126724	0.142241
4	0.00969828	0.0103448	0.0135776
6	0.000646552	0.000387931	0.000387931
Dose (Gy)	shCREBBP-3
0	1.14844	0.820312	1.03125
2	0.084375	0.117188	0.121875
4	0.01875	0.0164063	0.0234375
6	0.00164062	0.0009375	0.0009375
Normalized Surviving Fractions
Dose (Gy)	shControl
0	0.965517	0.965517	1.06897
2	0.4	0.482759	0.448276
4	0.0551724	0.0413793	0.0724138
6	0.0110345	0.0062069	0.0131034
Dose (Gy)	shEP300-4
0	1.10667	1	0.893333
2	0.346667	0.464	0.394667
4	0.04	0.048	0.032
6	0.00853333	0.0048	0.00586667
UMSCC25
Normalized Surviving Fractions
Dose (Gy)	Control
0	1.02681	1.17056	1.02681	0.75984	0.780376	1.06788	1.21164	0.965203	1.00627	1.08842	1.11922	1.01654	1.03708	0.831717	0.975471	1.09869	0.985739	0.831717
2	0.561323	0.52025	0.547633	0.657159	0.533942	0.479178	0.533942	0.52025	0.52025	0.732459	0.616087	0.664004	0.616087	0.773532	0.807757	0.575014	0.486025	0.643468
4	0.219054	0.16429	0.205362	0.191671	0.157445	0.130062	0.143754	0.116373	0.123217	0.270394	0.222475	0.23959	0.181403	0.23959	0.253279	0.229322	0.171135	0.212207
6	0.0431261	0.0636623	0.0554478	0.0349116	0.0492869	0.0513406	0.0800913	0.0369652	0.0492869	0.07085	0.0636623	0.0626355	0.0492869	0.0420993	0.0575014	0.0503137	0.0523674	0.0492869
Dose (Gy)	shCREBBP-2
0	1.15408	1.15408	1.0424	1.45191	0.670114	0.967942	1.07963	1.00517	0.856256	1.37746	0.800414	1.35884	0.912099	0.930714	0.986556	0.819028	0.707342	0.725957
2	0.719751	0.54602	0.670114	0.421922	0.496379	0.5212	0.322649	0.248192	0.273008	0.397106	0.434334	0.657705	0.409514	0.508791	0.682522	0.459151	0.421922	0.533608
4	0.248192	0.0620488	0.186143	0.136506	0.136506	0.111686	0.111686	0.0744571	0.0992774	0.179937	0.192349	0.229577	0.204757	0.117892	0.210963	0.10548	0.111686	0.0992774
6	0.05212	0.05212	0.0595657	0.0409514	0.05212	0.0335057	0.0111686	0.0297828	0.0297828	0.0558428	0.0279214	0.0651499	0.0614271	0.0409514	0.0744571	0.0428128	0.0502585	0.0707342
Dose (Gy)	shCREBBP-3
0	0.898273	1.0595	1.01344	1.1286	1.04798	0.852207
2	0.476008	0.491362	0.445297	0.537427	0.522074	0.52975
4	0.130519	0.176584	0.153552	0.103647	0.119003	0.103647
6	0.0161228	0.0276392	0.0345489	0.0287908	0.0184261	0.0264875
Normalized Surviving Fractions
Dose (Gy)	Control
0	1.49817	1.41932	1.35624	1.4824	1.40355	1.51394	0.78851	0.898902	0.78851	0.583498	0.599268	0.820051	0.930442	0.7412	0.77274	1.39566	1.45086	1.41932	1.23796	0.835821	0.859476	0.780625	0.796395	0.638693	0.749085	0.843706	0.75697	0.638693
2	0.431052	0.399511	0.420539	0.504647	0.410025	0.367971	0.410025	0.399511	0.399511	0.961983	1.03295	0.875246	0.985638	0.930442	0.961983	0.562471	0.473106	0.509903	0.473106	0.594012	0.620294	0.441566	0.373229	0.494133
4	0.168216	0.126162	0.157702	0.147188	0.120905	0.0998774	0.110391	0.089365	0.0946212	0.397409	0.356407	0.469952	0.438412	0.425796	0.362715	0.207642	0.170843	0.183986	0.139303	0.183986	0.194499	0.176101	0.131418	0.162958
6	0.0331174	0.0488876	0.0425796	0.0268093	0.0378485	0.0394255	0.0615038	0.0283864	0.0378485	0.117751	0.100929	0.124059	0.161908	0.157702	0.17242	0.0544072	0.0488876	0.0480991	0.0378485	0.0323289	0.0441566	0.038637	0.040214	0.0378485
Dose (Gy)	shEP300-4
0	0.833465	0.842936	0.809787	1.15549	1.23125	1.12707
2	0.4191	0.435675	0.452249	0.584846	0.651144	0.539858
4	0.0899763	0.0819258	0.0895028	0.169534	0.151539	0.146803
6	0.00353654	0.00353654	0.00378848	0.0180578	0.0063135	0.0131328	0.00227309	0.00296827	0.00441926
Dose (Gy)	shEP300-5
0	1.11526	1.01786	1.14448	0.842532	0.949675	0.930195
2	0.581981	0.56737	0.574675	0.438312	0.431006	0.465097
4	0.130032	0.137338	0.136364	0.131981	0.108604	0.124675
6	0.0131162	0.00831234	0.0118188	0.00844091	0.00376558	0.00792273
HN30
Normalized Surviving Fractions
Dose (Gy)	Control
0	1.08571	0.714286	0.828571	0.542857	0.8	1.28571	1.44286	1.28571	0.828571	1	1.04286	1.14286
2	0.385714	0.214286	0.3	0.285714	0.392857	0.292857	0.442857	0.442857	0.314286
4	0.10612	0.0816343	0.0897943	0.0897943	0.0857143	0.09388
6	0.0265314	0.0142857	0.0204057	0.0142857	0.0163257	0.0224514
Dose (Gy)	shCREBBP-2
0	1.22616	1.17711	0.882834	1.04632	0.997275	0.6703
2	0.376022	0.384196	0.400545	0.376022	0.408719	0.384196
4	0.126118	0.135463	0.0980926	0.0840785	0.0700676	0.0794093	0.107434	0.088751	0.102765
6	0.0140142	0.0210213	0.0128469	0.0198507	0.0175161	0.010509
Dose (Gy)	shCREBBP-3
0	0.829971	0.778098	0.933718	1.08934	0.855908	1.08934	1.03746	0.933718	1.45245
2	0.259366	0.311239	0.285303	0.311239	0.414986	0.246398	0.259366	0.350144	0.45389
4	0.0963389	0.140794	0.0963389	0.0666986	0.0815135	0.0741061
6	0.00740749	0.0296403	0.00740749	0.0185291	0.0185291	0.0148254
Normalized Surviving Fractions
Dose (Gy)	Control
0	1.05	0.9	1.14	0.929999	1.02	0.960001
2	0.555001	0.405	0.495	0.434999	0.495	0.434999
4	0.084375	0.106875	0.129375	0.1125	0.120937	0.137812
6	0.03825	0.04275	0.04275	0.048375	0.03825	0.0315
Dose (Gy)	shEP300-2
0	1.44966	0.805369	0.885906	0.885906	1.16779	0.805369
2	0.536915	0.375842	0.214768	0.402685	0.389259	0.389259
4	0.0885906	0.128859	0.104698	0.0724832	0.0362416	0.0845638
6	0.0128859	0.0136913	0.00805369	0.00805369	0.0104698	0.0104698
Dose (Gy)	shEP300-4
0	1.01333	1.01333	0.96	0.906667	1.06667	1.04
2	0.426667	0.337776	0.337776	0.337776	0.311109	0.408891
4	0.133333	0.048	0.064	0.106667	0.0826667	0.088
6	0.00693333	0.00746667	0.00746667	0.00853333	0.008	0.00533333
Dose (Gy)	shEP300-5
0	1.09091	0.940439	0.752351	1.09091	1.12853	0.996865
2	0.376176	0.250785	0.501566	0.407522	0.351096	0.344829
4	0.0827586	0.1279	0.0789969	0.0865204	0.0789969	0.103448
6	0.015047	0.0146708	0.0116614	0.00978056	0.00827586	0.00658307
HN5
Normalized Surviving Fractions
Dose (Gy)	Control
0	0.957692	1.11923	0.923077
2	0.607693	0.7	0.7
4	0.332308	0.334615	0.323077
6	0.12	0.0946154	0.122308
Dose (Gy)	shCREBBP-2
0	0.98197	0.927878	1.09015
2	0.526353	0.647018	0.56172
4	0.207004	0.211165	0.243412
6	0.0231816	0.0278189	0.0303154
Normalized Surviving Fractions
Dose (Gy)	Control
0	0.957164	1.02807	0.985525	0.978434	0.999705	0.999705	1.10606	0.914623	1.06352	0.989069	1.01034	0.967799
2	0.457312	0.616839	0.521123	0.542393	0.648744	0.521123	0.685967	0.654062	0.600886	0.451994	0.54771	0.616839
4	0.170162	0.17548	0.207386	0.228656	0.228656	0.207386	0.178139	0.148892	0.159527	0.290694	0.292467	0.317282
6	0.0595569	0.0574298	0.0723191	0.065938	0.0553028	0.0638109	0.0531758	0.0446676	0.0584933	0.124077	0.139143	0.141802
Dose (Gy)	shEP300-2
0	1.03464	0.979215	1.12702	1.07159	0.572748	1.2933	1.03464	1.01617	0.969977	1.04388	0.849885	1.00693
2	0.387991	0.344881	0.387991	0.424942	0.418784	0.283294	0.400309	0.357197	0.363357	0.381833	0.381833	0.332564
4	0.0923788	0.0702079	0.0683603	0.0757506	0.0942263	0.0812933	0.0572748	0.0591224	0.043418
6	0.00969977	0.00600462	0.0073903	0.00969977	0.00600462	0.00600462	0.0073903	0.00762125	0.0073903	0.0073903	0.00715935	0.00669746
Dose (Gy)	shEP300-4
0	0.923077	1.10769	1.12	1.12	1.08308	0.898461	1.13846	1.12615	1.09538	0.808205	0.808205	0.771282
2	0.410256	0.434871	0.471794	0.406154	0.389744	0.434871	0.365129	0.356923	0.317948
4	0.129231	0.125538	0.144	0.0947692	0.0824615	0.08	0.0953846	0.0892308	0.0841021
6	0.0178462	0.02	0.0209231	0.0221538	0.0215385	0.0276923	0.00984615	0.00923077	0.0150769
HN31
Normalized Surviving Fractions
Dose (Gy)	Control
0	0.981465	1.03089	0.946161	0.995587	0.988526	1.04501	1.09444	1.03795	0.953222	0.9391	1.02383	0.963813
2	0.62489	0.646072	0.635481	0.723742	0.744925	0.734334	0.529568	0.631951	0.639011	0.586055	0.570168	0.552515
4	0.221241	0.2589	0.287144	0.277728	0.254192	0.237718	0.282436	0.265961	0.268314	0.284789	0.254192	0.222418
6	0.0812004	0.0635481	0.070609	0.0953222	0.105914	0.0759047	0.0741395	0.0476611	0.0812004
Dose (Gy)	shCREBBP-2
0	0.648	0.778909	0.870545	1.296	1.05382	0.975273	1.23055	1.17818	0.968727
2	0.537272	0.510001	0.477273	0.638182	0.575455	0.616364	0.733636	0.695455	0.703636
4	0.194318	0.169773	0.218864	0.294545	0.312955	0.237273	0.282273	0.329318	0.353864
6	0.0600005	0.0422722	0.0572727	0.0559096	0.0722733	0.0872722	0.0872722	0.0831813	0.105001
Dose (Gy)	shCREBBP-3
0	0.752592	0.852108	0.721493	1.06358	1.1009	1.12578	1.09468	1.09468	1.19419
2	0.539047	0.520905	0.526088	0.678992	0.650483	0.603835	0.637526	0.759329	0.59347
4	0.20603	0.204086	0.188537	0.200199	0.219635	0.22741	0.281833	0.266284	0.19048
6	0.0414656	0.0440562	0.0375783	0.0712676	0.0712676	0.0609024	0.0647897	0.0816344	0.0907044
Normalized Surviving Fractions
Dose (Gy)	Control
0	1.19139	1.03349	0.77512
2	0.622011	0.612439	0.91866
4	0.258373	0.301435	0.373206
6	0.200957	0.126316	0.155024
Dose (Gy)	shEP300-4
0	0.949495	1.0404	1.0101
2	0.6734	0.626263	0.781145
4	0.323232	0.262626	0.30303
6	0.10101	0.105051	0.113131
Dose (Gy)	shEP300-5
0	0.946058	1.14523	0.908714
2	0.572614	0.622407	0.680497
4	0.348548	0.360996	0.329876
6	0.139419	0.189212	0.179253
Detroit562
Normalized Surviving Fractions
Dose (Gy)	Control
0	1.04712	1.17801	1.3089	0.78534	0.680631
2	0.612565	0.43979	0.581152	0.235602	0.353403
4	0.180628	0.227749	0.204188	0.188482	0.172775
6	0.121728	0.078534	0.0746073	0.078534	0.125654
Dose (Gy)	shCREBBP-3
0	1.00372	1.78439	0.631969	0.78067	0.799255
2	0.936804	0.69145	0.468402	0.418216	0.557621
4	0.312268	0.278811	0.211896	0.223048	0.178439
6	0.1171	0.1171	0.139405	0.0223048	0.0947956
Normalized Surviving Fractions
Dose (Gy)	Control
0	0.833333	1.30555	0.861112
2	0.55	0.583333	0.333333
4	0.15	0.125	0.158333
6	0.0375	0.075	0.0625
Dose (Gy)	shEP300-4
0	1.0102	0.918368	1.07143
2	0.459184	0.514286	0.27551
4	0.17449	0.137755	0.183674
6	0.0918368	0.0367347	0.0688776
Dose (Gy)	shEP300-5
0	0.869565	1.13044	1
2	0.652175	0.365218	0.365218
4	0.0913045	0.143479	0.195653
6	0.0456523	0.0586958	0.0391305

## Sheet: Fig. 3
Figure 3:
A	TUNEL
UM-SCC-22a
shCon	2.4	1.3	1.7
shCon+XRT	7.4	5.7	5.3
shCBP	2	1.8	2.1
shCBP+XRT	27.8	27.7	24.7
UM-SCC-47
shCon	1.3	2.1	1.08
shCon+XRT	8	9.3	8.7
shCBP	1.54	1.88	2.13
shCBP+XRT	35.7	39.2	37.1
HN5 TUNEL
shCon	4.6	3.6	2.9	2.6	2.4
shCon+XRT	11.4	8.3	6.3	5.2	5.1
shCBP	6.1	4.7	7.4	7.6	6.6
shCBP+XRT	20	18.9	21.8	21.5	20.3
UM-SCC-25
shCon	2.06	5.1	4.4	3.9	4.8
shCon+XRT	10.49	16.7	15.5	15.2	15.4
shCBP	10.9	8.7	6.9	6.2	6
shCBP+XRT	19.6	10.9	17.8	14.5	18.6
HN30
shCon	1.43	2.7	2.3
shCon+XRT	51.1	49.7	45.3
shCBP	7.8	8.4	7.7
shCBP+XRT	28.4	27.2	25.2
HN31
	exp1	exp2	exp3
shCon	2.1	2.3	1.9	1.8	2
shCon+XRT	2	2.3	7	7.7	7.4
shCBP	2.1	1.7	5.6	5	4.6
shCBP+XRT	2.5	1.6	8.8	8.2	8.7
Detroit562
	exp1		exp2
shCon	4.5	5.5	3	2.8	3.3
shCon+XRT	6	5.9	4	4	4.6
shCBP	3.6	5.3	3	3	3.3
shCBP+XRT	5.9	5.8	4.6	5.5	5.7
C	gamma-H2AX Foci
UM-SCC-22a
	Control										shCREBBP
No XRT	1	2	1	1	0	0	0	0	0	1	2	3	4	2	2	3	3	4	2	1
1h	28	29	32	35	33	37	33	35	37	33	44	41	45	43	34	41	32	44	43	46
4h	8	12	10	15	15	10	11	12	13	9	16	22	27	28	20	17	13	11	17	24
24h	5	4	7	5	6	3	3	3	4	4	11	10	12	8	11	9	10	12	11	10
UM-SCC-47
	Control										shCREBBP
No XRT	2	3	1	2	2	1	2	1	1	1	1	2	1	1	1	1	2	1	2	1
1h	37	29	39	34	35	37	33	35	38	39	38	41	41	43	34	39	32	41	42	42
4h	12	9	11	17	13	12	10	11	13	11	15	17	28	14	21	15	13	12	15	22
24h	9	6	8	3	7	4	4	3	4	5	15	10	9	6	11	6	10	12	11	9
UM-SCC-25
	Control																		shCREBBP
No XRT	27	3	3	9	1	0	12	0	6	2	5	3	13	5	1	3	1	0	5	8	8	11	7	6	3	0	4	16	2	8	14	22	21	2	6	0
1h	57	77	41	53	33	33	25	54	49										47	56	48	53	41	36	38	36	30
4h	25	22	13	23	37	16	10	60	23	16	13								29	26	23	31	15	15	49	31	19	20	14
24h	5	27	7	8	2	17	12	15	10	5	4	4	25	0	0	13	12	3	5	5	1	1	3	9	10	8	12	7	12	9	4	7	2	4	3	0
HN30
	Control										shCREBBP
No XRT	0	0	1	2	2	1	0	0	0	0	0	2	1	0	0	0	0	1	1	1
1h	24	29	31	25	22	27	25	22	19	20	20	13	14	15	16	17	15	16	18	14
4h	12	9	11	13	13	12	10	11	13	10	8	7	9	11	10	7	8	6	6	5
24h	3	4	2	3	3	2	4	3	4	2	4	3	3	6	3	4	4	3	4	5
HN5
	Control																		shCREBBP
No XRT	2	6	1	4	1	11	5	3	0	0	0	1	1	20	9	6	16	0	2	13	0	0	3	1	3	6	4	0	5	2	12	4	0	3	0	1
1h	58	64	35	29	20	27	32	27	32										52	48	38	38	78	61	56	51	22
4h	26	12	16	16	18	16	14	19	14	4	15								46	24	13	23	17	22	48	21	52	19	9
24h	9	6	9	4	3	2	5	1	4	5	13	10	13	1	5	3			31	2	5	40	37	19	4	18	4	65	6	10	20	8	6	6
HN31
	Control																		shCREBBP
No XRT	27	3	3	9	1	0	12	0	6	2	5	3	13	5	1	3	1	0	5	8	8	11	7	6	3	0	4	16	2	8	14	22	21	2	6	0
1h	57	77	41	53	33	33	25	54	49										47	56	48	53	41	36	38	36	30
4h	25	22	13	23	37	16	10	60	23	16	13								29	26	23	31	15	15	49	31	19	20	14
24h	5	27	7	8	2	17	12	15	10	5	4	4	25	0	0	13	12	3	5	5	1	1	3	9	10	8	12	7	12	9	4	7	2	4	3	0
Detroit562
	Control																				shCREBBP
No XRT	8	7	3	0	2	11	0	5	5	4	9	0	11	4	7	1	2	1	4		5	0	0	0	3	5	7	7	1	2	1	1	3	7	6	3	2	0	14	10
1h	13	21	16	10	13	29	25	10	24	31	23	16	12	26							22	15	18	25	25	13	24	26	16	15	9	27	7
4h	15	25	4	5	6	11	11	17	14	2	27	15	18	15	9						11	20	9	8	16	18	13	8	12	3	12	6	12	8	11
24h	6	7	4	12	3	4	6	7	3	0	2	0	3	3	1	3	1	5	5	7	5	4	2	9	7	0	0	1	3	2	3	9	11	10	11	0	5	0	2
C	BRCA1 Foci
UM-SCC-22a
	Control										shCREBBP
No XRT	0	1	3	0	0	2	2	2	2	1	0	0	0	1	2	2	0	0	0	1
1h	37	42	41	37	21	19	43	32	37	20	16	12	11	10	15	12	19	28	12	11
4h	22	29	34	22	23	19	22	25	20	14	14	29	16	13	14	17	3	12	10	11
24h	12	20	11	10	8	12	22	20	7	3	4	1	13	7	4	4	1	1	0	0
UM-SCC-47
	Control										shCREBBP
No XRT	7	11	5	6	5	6	3	3	2	2	6	8	8	4	7	8	4	2	2	3
1h	42	44	41	34	48	45	49	37	55	50	32	22	16	22	25	19	17	18	21	15
4h	22	29	34	22	23	19	22	25	27	30	20	14	14	9	16	13	14	17	13	19
24h	22	11	14	16	21	12	22	20	13	21	7	8	10	5	13	7	4	5	10	7
UM-SCC-25
	Control										shCREBBP
No XRT	1	0	0	0	0	1	0	0	2	0	1	1	0	1	1	2	0	1	1	1
1h	26	31	19	34	20	27	23	26	13	9	19	26	31	21	12	21	31	22	23	29
4h	17	19	31	13	11	15	22	8	19	10	23	19	16	13	29	21	12	11	20	25
24h	1	2	3	0	2	0	0	4	2	0	0	1	4	3	2	1	1	3	0	0
HN30
	Control								shCREBBP
No XRT	0	1	0	0	0	2	1	2	2	1	0	0	0	1	0	2
1h	33	38	44	30	21	19	27	29	38	20	16	12	11	10	11	12
4h	26	30	29	25	24	22	15	14	23	11	10	9	12	11	12	14
24h	12	17	12	10	8	6	20	19	7	3	4	3	13	7	3	2
HN5
	Control																		shCREBBP
No XRT	45	34	36	3	13	10	0	3	2	5	2	3	18	1	0	9	4	9	26	6	12	12	5	6	5	5	0	1	10	21	0	3	18	9	1	1
1h	53	46	33	26	21	37	13	51	57										52	13	13	10	20	29	10	14	33
4h	33	15	28	50	28	10	15	41	9	44	29								39	20	15	5	15	5	3	18	19	18	8
24h	28	13	3	6	8	8	11	6	35	14	11	5	17	15	14	4	22	12	7	3	8	12	12	4	6	5	3	6	7	18	5	22	12	2	22	3
HN31
	Control																		shCREBBP
No XRT	0	0	1	0	0	0	1	4	2	6	1	3	17	13	8	0	7	0	8	0	0	0	0	0	0	2	9	6	0	8	9	10	6	2	11	10
1h	22	13	8	28	28	25	16												36	32	12	15	9	26	24
4h	15	6	13	25	13	23	10	8	9	9									17	12	10	29	17	11	12	9	11	9
24h	4	9	9	1	10	13	3	8	14	1	4	2							10	10	10	5	2	12	4	1	3	1	6	14
Detroit562
	Control																			shCREBBP
No XRT	5	3	7	8	0	6	5	3	6	2	15	2	4	11	3	5	2	7		4	17	0	0	0	6	1	0	9	10	8	0	5	7	2	4	9	12	3	1	2
1h	15	15	24	22	25	21	13	36	34	24										23	18	44	31	30	24	23	18	9	15	12
4h	9	16	7	7	9	14	11	12	7	11	12	17								19	25	11	5	7	17	13	16	8	4	12	9	10
24h	8	6	14	8	7	0	8	0	0	5	6	6	0	0	8	11	3	3	10	6	6	18	7	5	14	5	9	0	0	0	3	5	3	4	0
C	53BP1 Foci
UM-SCC-22a
	Control																		shCREBBP
No XRT	5	1	2	3	5	1	9	12	4	7	12	4	4	14	1	0	1	2	5	7	2	8	13	0	11	5	5	1	2	4	2	3	6	11	1	2
1h	26	38	24	26	17	27	28	26	22										24	23	18	16	8	11	12	25	28
4h	20	18	10	19	16	25	12	16	12	8	14								16	15	19	14	29	15	10	6	9	18	23
24h	7	10	4	8	7	5	12	6	7	17	5	15	7	14	3	1	11	11	2	1	6	2	6	0	5	4	10	13	14	14	3	4	5	15	4	1
UM-SCC-47
	Control																		shCREBBP
No XRT	8	4	3	1	5	2	7	1	1	2	2	4	3	2	2	3	5	7	8	6	5	1	9	1	3	4	1	1	3	4	4	5	8	5	1	1
1h	40	44	20	30	10	26	32	28	25										25	45	25	34	41	30	22	28	32
4h	17	10	21	13	10	12	14	20	22	18	18								24	14	11	18	12	8	8	13	8	15	14
24h	14	2	3	14	12	4	8	4	11	8	5	11	1	1	3	4	6	4	12	16	10	7	4	12	16	17	6	5	40	4	2	1	5	1	8	8
UM-SCC-25
	Control																		shCREBBP
No XRT	0	4	0	0	1	3	6	5	2	2	0	1	5	3	2	3	3	0	1	6	3	1	2	4	1	0	3	2	4	3	3	6	3	2	0	4
1h	23	7	11	45	11	4	11	42	24										10	28	12	14	5	32	22	7	30
4h	9	9	17	0	10	15	3	10	28	8	12								13	11	9	6	10	9	12	14	10	13	0
24h	5	2	0	2	2	19	2	7	6	3	2	2	9	11	3	1	8	12	3	2	4	3	0	8	6	5	13	3	0	1	1	11	3	2	4	3
HN30
	Control																		shCREBBP
No XRT	5	3	0	6	8	0	1	0	4	3	2	1	8	1	1	0	0	0	1	1	0	1	1	1	1	0	22	1	2	2	1	1	6	2	5	1
1h	22	27	11	26	57	27	12	26	14										19	20	28	30	35	27	32	24	17
4h	16	15	17	15	12	13	7	28	36	15	19								14	21	17	17	19	10	13	19	15	11
24h	1	1	3	3	0	2	1	2	3	4	3	3	3	3	2	1	4	6	2	3	3	5	6	5	7	5	1	5	1	1	0	2	3	1	2	0
HN5
	Control																		shCREBBP
No XRT	5	2	1	1	1	6	13	5	1	0	5	20	10	12	3	1	7	6	1	21	8	10	12	9	2	0	15	4	3	11	1	9	2	6	4	9
1h	55	24	36	21	37	48	23	40	35										29	35	29	32	11	33	21	24	50
4h	38	18	26	15	30	32	30	14	12	13	24								11	29	11	25	23	10	9	31	46	11	13
24h	1	3	4	5	4	1	5	8	9	9	1	1	9	8	9	12	29	16	2	8	10	2	9	3	2	1	5	11	2	3	11	9	5	20	1	1
HN31
	Control																		shCREBBP
No XRT	0	0	0	4	0	0	3	1	2	1	4	1	3	2	1	1	3	0	3	0	0	1	4	3	2	0	0	3	0	0	11	4	2	6	0	0
1h	25	9	10	36	24	38	16												23	30	22	18	13	20	38	20	27	11	17
4h	16	13	26	19	13	9	19	8	9	24									16	16	19	22	16	12	13	22	15	16
24h	5	2	4	0	3	6	8	3	3	3	4	1	4	6	9	4	9	4	13	10	0	0	0	0	1	1	7	0	6	3	0	4	5	3	2	9
Detroit562
	Control																				shCREBBP
No XRT	3	2	1	7	8	0	4	5	6	2	4	5	9	6	6	0	1	5			2	3	3	9	8	3	0	3	4	0	4	2	5	11	3	8	4	2	1	2
1h	59	20	49	34	47	30	23	29	22												29	38	30	33	43	33	32	25	36
4h	15	20	15	16	14	8	19	16	13	22	36	14	13	15							18	25	12	11	24	17	17	18	6	31	22	14	15	11	19
24h	2	5	1	2	0	8	1	3	2	1	6	2	2	13	7	13	3	0	6	6	9	2	6	3	2	3	6	0	1	3	6	7	4	8	0	10	0	9	4	10
Fig 3B
UM-SCC-22a
CBP
																				Actin
							CC3
UM-SCC-25
CBP
																Actin
													CC3
HN5
CBP
																			Actin
							CC3
HN31
CBP
																				Actin
													CC3
UM-SCC-47
CBP
																				Actin
													CC3
HN30
CBP
																			Actin
												CC3
Detroit 562
CBP													CC3
																			Actin

## Sheet: Fig. 4
Figure 4:
A	UMSCC47 Growth Delay
Days post injection	Control										Control XRT										shCREBBP#2										shCREBBP#2 + XRT												shCREBBP#3
0	0	0	0	0	0	0	0	0	0		0	0	0	0	0	0	0	0	0		0	0	0	0	0	0	0	0	0		0	0	0	0	0	0	0	0	0	0	0		0	0	0	0	0	0	0
5	32.7079	40.2822	91.2708	64.9011	30.9451	53.3118	32.9492	27.3175	49.033		60.5803	0	63.5699	43.5978	73.4553	43.4665	37.3086	41.1894	36.7229		50.3609	0	56.3295	61.377	28.6174	56.1401	43.6587	45.8953	50.1993		55.7085	25.0208	24.4083	50.5724	58.9496	0	55.7483	51.3768	37.5757	31.304	40.234		49.4823	45.2851	26.5654	36.9488	38.2075	49.7657	22.028
7	29.3127	47.1013	84.0244	67.1567	52.6238	65.2515	44.2539	33.0776	42.2257		53.3779	65.4336	74.2809	48.8784	67.7527	34.5483	33.9041	37.3833	35.9094		43.4586	0	50.8988	62.494	25.2471	14.7028	29.6128	34.9873	22.1788		41.4092	19.7954	51.8551	34.7133	49.4183	0	31.6575	23.328	45.8341	22.0115	27.0294		54.8934	31.6872	31.4574	37.3006	37.9228	43.4632	16.7327
11	24.7475	35.2005	45.2861	50.2764	37.6499	61.998	45.3999	47.1936	56.9022		43.4545	70.4903	95.693	43.3696	56.3483	39.8255	41.1629	26.9113	27.7818		26.5654	35.3916	25.5274	31.2028	18.0716	31.3017	23.285	17.9901	21.6834		37.2566	20.7562	22.9842	28.3383	25.7389	24.7018	28.8487	28.77	33.6944	16.1125	14.7354		39.2497	44.9337	22.9379	28.7356	45.2752	33.527	24.2813
13	26.4344	38.726	64.8461	56.8367	49.3316	102.738	59.3715	89.2268	55.7423		75.8294	113.954	160.875	72.5737	95.4539	51.3831	77.7699	48.4815	46.4191		40.259	33.6	34.1237	29.8432	25.1738	38.8518	34.9637	20.2348	28.88		38.6168	51.4605	23.6757	29.3622	33.9354	35.1657	42.9235	50.625	42.1026	21.6218	22.9688		46.1398	52.6522	34.6043	38.988	45.2091	40.5161	36.6839
15	78.5566	80.0152	133.609	115.218	78.4179	270.435	138.568	115.29	181.641		152.403	178.733	239.023	138.875	154.791	92.9431	51.8571	86.8239	148.847		43.82	80.4816	37.3801	54.8533	42.5718	74.6847	46.5948	33.075	46.4771		68.3508	53.2844	27.9338	47.4609	43.1904	59.5326	41.8657	43.8774	44.6868	63.4813	38.0293		50.5517	87.9221	51.134	40.2876	103.605	42.4536	43.4972
18	87.6188	162.18	250.287	145.995	129.519	291.025	238.81	147.278	239.176		270.876	265.08	494.26	150.142	229.141	158.558	125.249	102.534	146.544		54.483	67.8609	42.7938	57.105	43.5637	76.1698	43.9113	42.025	37.485		71.1771	76.8384	59.6181	49.6151	59.7005	46.5007	39.9361	54.2602	52.3018	61.7322	51.168		81.1988	97.1333	70.6892	71.9358	202.778	110.347	74.683
20	112.285	179.873	275.933	171.489	164.527	218.56	260.451	245.773	286.125		274.337	379.213	514.426	126.522	216.661	240.654	161.731	126.405	114.483		67.7879	144.392	52.7821	131.22	35.9297	77.8057	57.3669	80.0072	54.9102		125.131	104.073	71.65	40.1063	81.3083	72.7089	58.6659	118.384	89.9666	48.749	42.1544		149.05	90.5161	115.371	84.5685	224.704	190.782	95.0506
22	186.731	466.14	505.531	309.878	342.695	532.953	350.611	355.304	444.408		354.39	385.75	630.494	267.081	505.549	612.628	366.354	190.582	182.31		135.965	221.179	111.556	186.072	63.9816	152.867	77.2184	130.883	99.3713		157.377	134.157	136.899	65.8113	154.893	176.431	88.7139	136.788	175.534	70.209	50.3409		154.791	184.349	213.344	128.375	287.569	232.835	204.257
25	421.191	601.919	751.333	453.96	457.38	709.481	387.666	632.02	657.16		450.229	429.187	945.522	535.423	515.907	841.879	529.601	239.601	209.688		174.397	232.194	144.013	276.623	92.5788	160.359	141.797	164.742	108.181		159.29	291.222	140.929	107.967	153.989	182.193	90.7799	185.65	154.473	77.0974	84.3214		262.525	345.785	331.464	149.22	328.604	323.399	233.673
27	414.981	851.711	838.522	491.503	595.515	1206.39	409.838	868.018	745.205		824.391	433.592	607.327	313.202	621.95	1049.13	780.118	286.32	237.25		319.039	233.652	153.107	374.375	95.0195	158.934	179.305	161.966	172.611		169.001	423.888	163.011	107.501	192.933	184.162	105.399	218.755	158.065	76.375	143.593		365.331	451.389	411.35	188.621	503.997	506.249	320.103
29	431.179	1094.97	1058.21	719.794	724.907	1235.22	414.736	1001.1	768.756		691.499	917.084	825.34	373.262	700.358	768.192	831.846	373.41	218.128		332.445	355.567	206.206	474.972	198.581	177.623	204.173	280.32	211.967		215.755	561.181	186.91	158.061	241.867	203.154	148.183	216.154	165.609	84.8643	190.539		433.339	497.954	466.411	206.168	530.145	592.416	411.527
32	571.027	1856.27	1242.4	765.908	1050.72	1374.16	512.718	1544.04	1157.08		938.537	1027.52	1387.3	464.588	777.535	1563.52	1003.94	498.826	362.199		351.122	352.361	232.54	443.467	215.01	286.566	186.695	268.686	350.918		221.37	609.633	248.937	182.421	216.683	182.915	177.105	222.642	162.47	83.5459	189.222		676.909	589.428	491.393	226.889	760.637	736.434	513.254
34	682.768	1870.44	1207	902.189	1186.94	2456.08		1581.64	1153.47		1574.35	1444.51	1709.97	442.339	904.829	1719.14	1222.66	570.073	333.049		677.036	393.185	388.494	517.554	228.982	270.323	322.75	350.694	424.566		229.251	652.564	256.472	219.554	246.893	253.453	238.584	255.772	188.464	104.863	221.034		675.345	594.534	558.826	368.248	884.835	996.307	573.153
36	749.491		1268.55	989.054	1410.57	2713.82		1618.55	1200.69		1382.32			705.933	1159.93	2167.43	1479.09	672.93	479.056		707.299	550.79	394.637	727.309	223.435	276.781	326.465	352.558	636.928		177.208	577.201	201.964	193.328	164.775	305.428	221.712	249.694	170.393	103.445	200.312		667.477	922.036	828.327	471.403	1036.65	1056.72	687.895
39	1152.59		1548.91	1211.41	1783.04	1893.43		1722.62	1225.62		1351.65			908.43	1808.77	2384.3	1550.87	962.681	486.875		728.666	517.323	392.64	866.929	221.709	281.833	338.335	449.41	788.324		103.68	520.529	189.943	167.45	111.3	189.065	253.81	214.251	127.78	80.5713	164.593		669.715	979.991	846.026	489.464	1071.1	1348.22	1222.42
41	1314		1731.53	1329.54	2027.02	2876.88		1731.56	1235.21		1530.75			980.705	1964.18	2627.49	1963.62	1249.24	873.981		722.451	519.158	360.602	921.66	225.245	290.67	354.4	485.264	868.312		104.373	439.603	87.7191	102.284	90.0285	154.534	214.458	131.026	117.061	37.4731	91.7865		699.195	1089.22	925.845	663.901	1268.51	1736.88	2054.48
43	1325.77			1666.02				2188.98	1492.87		1895.87			1224.34				1447.26	915.861		918.816	576.585	370.614	955.861	238.143	360.337	379.324	659.003	921.698		78.8456	458.321	68.645	132.963	68.0886	102.072	243.394	123.062	112.561	13.995	108.563		714.431	1138.65	1282.14	834.937	1814.47	2080.56	2290.29
45	1411.76			1680.13				2413.03	1512.28		1752.12			1214.91				1562.14	861.044		943.18	611.57	367.625	1154.9	254.533	365.655	402.459	676.944	955.585		90.8116	497.787	59.2668	134.442	61.4883	80.6409	220.315	117.849	114.966	10.9427	104.007		782.318	1216.99	1306.23	839.061	1937.84	2194.23	2308.34
48	1475.24			1927.52				2530.76	1558.79		1772.25			1347.92				1598.73	886.551		1233.44	758.736	367.799	1465.87	290.33	362.523	526.757	693.83	1022.86		106.432	561.472	85.9015	149.066	89.7186	73.8759	219.024	130.382	141.098	7.8125	132.2		806.467	1312.71	1327.85	1033	2680.38	2536.88	2562.45
50	1714.34			1983.11				2529.84	1566.62		1775.58			1334.54				1621.78	868.999		1307.31	761.295	369.734	1632.02	304.038	363.086	611.836	689.947	1023.67		115.584	599.197	70.227	133.999	79.903	87.4417	279.955	71.4998	123.943	4	142.637		805.451	1318.89	1379.88	1041.02	2825.1	2860.26	2566.15
53	2044.87			2220.44				3118.18	1609.81		1859.16			1511.07				2098.89	1069.02		1746.74	995.727	360.508	2205.32	337.678	371.393	686.247	741.094	1145.56		109.82	646.536	82.643	213.835	73.4472	75.6033	366.596	90.4471	125.82	4	264.96		829.769	1355.64	2145.18	1094.45	2959.29	2935.79	2609.55
55	2062.11			2236.96				3150.01	1604.19		1849.94			1594.35				2219.31	1201.87		1992.65	1034.2	378.249	2669.05	364.806	381.123	668.831	735.548	1161.46		104.61	640.366	35.7772	362.519	91.9018	136.014	520.35	91.0744	134.743	4	237.23		836.596	1371.09	2279.91	1115.01	3791.24	3549.22	2728.18
57	2161.6			2385.2				3855.47	1643.86		1865.44			2275.55				2411.96	1222.28		2196.54	1273.11	385.269	2821.59	374.741	381.688	690.685	778.578	1398.35		33.44	628.5	36.64	309.556	122.58	163.165	660.187	101.833	156.176	4	157.95		831.353	1384.74	2332.66	986.799	3956.59	3699.19	2772.35
60				2656.72					1660.05		1835.02			2265.89					1278.92		2215.69	1299.66	383.423	2821.59	376.786	416.104	787.145	846.983	1408.29		24.6402	662.203	36.08	291.2	65.1179	174.622	660.49	45.0192	242.817	4	76.7679			1395.5	3298.02	1010.3
62				2804.64					1687.63		2051.41			2660.86					1434.22		2368.69	1299.37	360.508	2821.59	379.855	427.409	785.471	880.727	1422.05		34.96	1073.32	53.2869	398.187	67.2851	218.884	856.582	98.568	243.846	4	88.6987			1375.4	3389.46	988.383
64																					2441.56	1359.39	356.298	2821.59	366.676	423.272	1044.13	866.225	1638.61		20.4465	1073.62	104.345	399.073	65.1138	170.452	1094.23	82.5716	317.35	4	83.8753			1430.96		1257.51
67																					2479.16	1389.67	532.966	2821.59	429.552	418.48	1030.74	889.241	2485.85		15.75	1120.77	94.9989	93.4082	52.7187	141.236	1280.52	74.8824	175.578	4	57.3719			1471.04		1231.57
69																						1529.8	650.598		654.93	414.008	1317.71	921.753	2577.43		16.695	1392.17	92.7824	64.7703	39.2446	137.734	1183.23	35.7145	188.318	4	71.8275			1470.2		1236.45
71																						1564.89			661.572	418.605	1330.33	903.275	3425.28		15.75	1469.51	108	64.1308	35.5322	138.665	1213.93	32.96	189.332	4	69.7193			1493.31		1209.62
75																						1697.15			676.615	420.374	1665.28	939.592			4	2082.52	89.4392	257.672	22.9834	686.989		94.3675	335.374	4	34.4926			1499.52		1194.57
77																						1743.65			707.28	439.204		945.863			4	2051.09	98.5331	143.696	21.5602	762.519		117.358	433.684	4	20.6499			1515.64		1193.81
80																						2018.28			2075.63	451.349		1169.58			4	1733.61	102.59	146.261	13.5	768.138		96.9778	1445.05	4	13.5			1558.22		1325.78
82																						2036.97			2454.53	458.094		1170.96			4	1748.68	102.3	147.182	13.5	782.633		92.8754	1328.06	4	4			1577.32		1415.44
84																						2594.46			3264.58	502.671		1183.84			4	1484.35	111.973	138.584	13.5	1445.81		58.6656	2068.25	4	4			1564.68		1536.52
86																						2662.22			3635.49	516.38		1235.31			4	1298.85	106	142.454	13.5	1799.23		50.6628	2802.46	4	4			1645.4		1596.61
88																						2680.27			3653.14	586.478		2065.14			4	681.835	106.094	117.782	4	2570.14		49.04	2726.21	4	4			2587.2		2188.64
91																						2685.01			2395.51	608.736					4	217.119	102.032	57.7477	4			49.6875		4	4			3263.02		2294.8
B	UMSCC47
Tumor growth delay (days to 500mm^3)
Control									Control + XRT									shCREBBP#2									shCREBBP#2 + XRT											shCREBBP#3										shCREBBP#3 + XRT
30	23	22	28	26	22	32	24	23	26	28	20	35	22	22	25	32	39	33	35	65	34	68	82	46	41	35	91	45	91	91	91	73	54	91	78	91	91	30	29	32	39	27	27	32	29	32	26	63	91
Tumor volume at collection
2161.6	1870.44	1731.53	2804.64	2027.02	2876.88	512.718	3855.47	1687.63	2051.41	1444.51	1709.97	2660.86	1964.18	2627.49	1963.62	2411.96	1434.22	2479.16	2685.01	650.598	2821.59	2395.51	608.736	1665.28	2065.14	3425.28	4	217.119	102.032	57.7477	4	2570.14	1213.93	49.6875	2726.21	4	4	2389.35	3263.02	3389.46	2294.8	3956.59	3699.19	2772.35	3964.95	2135.59	3001.58	2363.2	213.604
B	UMSCC47 Survival
Days post injection	Control	Control XRT	shCREBBP #2	shCREBBP #2 XRT	shCREBBP #3	shCREBBP #3 XRT
60	1
36	1
43	1
64	1
43	1
43	1
34	1
60	1
64	1
64		1
36		1
36		1
64		1
43		1
43		1
43		1
60		1
64		1
69			1
91			0
71			1
69			1
91			0
75			1
91			0
77			1
91			1
75			1
91				0
91				0
91				0
91				0
91				0
91				1
75				1
91				0
91				1
91				0
91				0
69					1
91					0
69					1
91					0
60					1
60					1
60					1
64					1
64					1
60					1
91						0
91						0
91						0
50						1
91						0
91						0
91						0
91						0
50						1
91						0
91						0
50						1
91						0
91						0
B	UMSCC47 TUNEL
	Control					XRT						shCREBBP				shCREBBP+XRT
0	80.5287	55.0812	47.8471	25.9258	47.2818	58.3413	18.3371	52.9979	47.5515	15.2364	54.7351	64.7033	45.1806	10.3192	26.4047	24.6719	21.361	34.252	30.3399	8.75778
1-3+	19.4712	44.9189	52.1529	74.0741	52.7183	41.6587	81.6629	47.0021	52.4485	84.7636	45.2649	35.2967	54.8194	89.6809	73.5954	75.3282	78.639	65.7481	69.6601	91.2422
C	UMSCC22A Growth Delay
Days post injection	Control										Control XRT											shCREBBP-2											shCREBBP-2 XRT											shCREBBP-3
0	13.5	13.5	13.5	13.5	16.384	13.5	0	13.5	13.5		0	13.5	13.5	21.4375	4	13.5	4	13.5	16.384	13.5		13.5	13.5	0	0	13.5	13.5	13.5	0	13.5	4		4	13.5	13.5	13.5	0	0	13.5	13.5	4.8	13.5		13.5	13.5	13.5	0	13.5	0
2	13.5	13.5	13.5	13.5	13.5	13.5	0	13.5	13.5		0	13.5	13.5	21.4375	13.5	13.5	4	13.5	16.384	13.5		13.5	13.5	0	0	13.5	13.5	13.5	0	13.5	4		4	13.5	13.5	13.5	0	13.5	13.5	13.5	6	13.5		13.5	13.5	13.5	0	13.5	0
4	19.0575	21.4375	13.5	16.65	13.5	17.3344	13.5	13.5	16.384		13.5	17.2078	13.5	14.4	16.2818	13.5	4	15.75	21.4375	18.0322		13.5	13.5	4	13.5	10.9375	0	6	13.5	4	7.8125		13.5	13.5	13.5	13.5	13.5	13.5	13.5	13.5	6	13.5		13.5	13.5	21.4375	21.4375	13.5	13.5
7	19.1828	18.9066	13.5	19.3541	13.3637	17.92	13.5	13.5	16.7424		13.5	18.1863	13.5	14.0927	17.408	13.5	5.566	13.5	21.4375	13.995		21.4375	13.5	8.49045	0	9.375	0	6.4	6	7.935	7.8125		13.5	13.5	13.5	16.5256	13.5	14.4	13.5	12.393	5.6	13.5		13.5	13.5	21.8663	18.8941	13.5	13.5
9	18.5856	18.7126	14.4	19.9287	13.635	16.8175	13.5	13.5	16.8175		13.5	17.6967	13.995	13.5	23.0912	13.5	7.8125	8.4375	13.5	13.5		21.4375	13.5	10	0	10.14	0	10.14	6	10.2188	13.5		13.995	14.2086	13.5	15.75	14.8955	13.5	13.5	15.75	6	13.5		13.995	16.8472	22.05	18.7126	14.7812	14.04
11	14.85	18.1885	16.8175	20.7442	16.6844	23.5685	15.6237	23.2758	24.4387		23.7184	19.5675	17.1836	19.2687	25.999	14.8473	15.2318	13.5	15.57	16.7694		20.4102	15.6204	9.375	0	9.375	10.935	16.6733	18.0573	14.85	13.5		13.5	20.3456	22.8388	15.5585	13.5	16.229	13.9091	19.0278	15.3279	16.4864		15.75	18.1447	18.6068	22.6748	16.2795	17.6861
14	18.0322	19.8656	21.4375	24.5	21.1932	33.6	20.0415	25.7762	32.1255		26.1908	22.5682	26.5495	20.9415	25.92	19.8622	17.6433	13.5	19.2487	25.3265		21.3283	17.3708	10.6808	0	10.5851	15.885	21.4375	16.245	13.5	19.8254		13.5	23.5143	27.8152	21.181	17.3624	21.6218	16.384	26.3034	21.4918	15.429		19.6808	21.4375	23.0703	26.4535	18.8847	21.2522
16	19.6958	23.987	29.4175	24.7808	22.9904	34.3632	19.6908	29.8789	37.4367		22.6155	33.4451	28.0434	34.2926	31.6013	18.8728	23.5685	25.7721	18.6804	29.5649		21.8026	17.0496	27.5848	0	21.5602	18.9069	20.2991	27.8235	13.5	20.958		13.5	15.646	24.3406	21.8071	22.046	25.5242	16.384	20.2991	23.873	15.1357		19.4872	21.4375	23.275	27.0581	24.2589	19.8762
18	20.0369	28.9651	21.0327	37.56	26.2545	49.748	27.408	23.8385	37.9066		26.4235	35.7891	25.5173	48.8287	44.5524	19.6604	44.9251	24.6402	39.4768	30.1333		20.6082	17.7881	20.5049	16.11	21.4375	18.9886	20.2771	26.2057	13.5	15.39		19.4791	25.0512	25.4623	23.03	23.3275	30.5057	16.5381	19.22	21.56	21.2538		19.3442	21.4375	23.5685	29.7993	25.8106	19.7966
21	27.1068	28.6619	18.8709	51.8644	51.6111	73.5982	39.539	22.5066	44.5286		49.507	37.5804	38.2648	60.0944	66.3552	26.4923	75.938	27.6948	51.1328	40.3082		26.3916	25.2566	19.7608	34.983	23.6533	29.6595	30.3265	35.6462	15.9275	18.8272		19.8259	32.3632	36.7257	24.1741	24.5134	44.3417	24.992	23.8121	21.4375	22.655		27.2103	21.4375	27.4447	34.6738	30.5791	22.7945
23	29.4341	32.7994	23.5778	58.9066	50.9914	74.5106	43.3359	21.6218	43.9662		52.3238	37.6161	45.2495	67.1981	68.587	26.2214	70.4379	27.3517	52.7756	43.272		26.3696	25.7344	21.1529	36.7856	25.4621	31.76	27.9656	31.92	16.4344	20.3099		20.2933	30.0057	36.0121	25.8406	22.3647	44.5098	27.5439	24.5613	21.4375	24.3775		27.2589	22.3986	27.6834	39.155	36.4869	30.4951
25	45.6611	54.6137	22.8059	64.0091	44.2307	103.065	44.8167	25.0303	71.6823		70.8037	58.5115	38.4295	85.2043	83.5398	53.3208	70.0611	36.6559	53.4677	40.5962		26.1679	32.006	25.5529	38.3621	29.7933	32.96	37.2254	33.9597	19.9422	23.0422		37.3437	36.7754	48.125	24.8428	21.8691	58.815	32.017	29.4066	35.0489	34.2683		28.6606	27.0848	49.2551	46.1709	39.5688	37.3862
28	96.6979	72.6579	89.1732	109.584	100.362	211.436	87.0115	45.5625	134.629		135.01	85.0908	140.717	164.522	147.518	102.318	185.012	96.5503	84.6913	87.2712		92.528	48.4978	26.6663	79.6105	37.7601	36.6036	84.3063	37.4166	67.1728	68.3167		105.125	106.38	100.058	76.9953	34.9673	55.2407	40.0596	43.1751	83.2091	113.003		54.2991	47.9683	101.07	90.5195	75.9357	58.6061
30	154.893	91.0685	90.1273	119.481	114.771	209.792	123.557	47.1416	164.129		152.704	97.6593	142.074	203.554	149.729	108.17	186.734	98.7285	87.2674	92.583		102.11	65.4075	27.6193	129.054	71.0989	68.3974	105.266	71.3388	72.6722	83.0675		109.454	121.749	106.104	74.7194	40.3721	103.531	47.5057	67.1981	100.058	103.399		57.5198	52.4562	103.406	81.7047	103.909	91.5898
32	164.539	100.47	98.0062	128.611	124.148	218.073	130.501	50.952	169.945		161.712	106.817	148.942	204.869	186.843	109.354	189.218	103.371	95.4124	104.463		116.721	72.5545	33.9688	149.73	72.6254	69.3166	120.641	80.2637	81.7852	87.0306		112.288	134.899	108.712	75.0003	46.8035	97.9013	57.3603	73.5718	101.71	102.439		65.2362	64.513	112.031	89.3491	109.525	94.2288
35	226.089	228.52	149.65	164.377	184.149	353.292	164.563	89.8269	307.49		195.045	158.468	244.443	347.915	224.242	188.519	191.118	128.175	137.296	117.627		161.741	133.702	107.869	177.924	148.959	120.956	151.142	121.079	180.582	118.807		133.945	163.709	182.573	135.834	77.0372	187.99	98.4368	187.376	149.385	117.009		92.9734	94.5178	151.962	145.654	127.824	131.154
37	236.141	239.22	154.735	171.435	199.206	359.299	184.53	93.3652	320.316		227.116	170.474	255.875	361.774	231.087	192.178	198.255	131.827	141.723	124.84		163.799	150.987	109.245	177.62	152.542	126.66	154.074	132.078	176.869	121.905		140.842	171.291	188.602	138.217	83.9281	192.58	106.908	190.522	151.624	122.447		101.436	96.0285	160.607	147.448	132.561	133.432
39	246.263	295.17	161.609	175.374	194.458	381.068	214.739	99.2127	355.73		223.626	174.722	276.425	473.482	235.759	196.575	194.16	153.379	139.33	163.073		167.366	147.697	110.843	203.283	152.845	129.733	171.976	134.974	192.821	124.06		179.212	168.652	215.812	169.909	91.3853	191.704	110.49	192.649	171.67	150.459		104.212	93.8521	147.184	148.013	117.823	133.723
42	339.735	371.998	191.525	195.543	256.432	428.772	246.452	120.153	357.597		284.275	223.556	350.665	588.958	274.976	217.121	212.727	192.499	192.478	193.857		175.567	171.107	149.73	230.857	159.875	136.967	191.803	150.022	239.617	136.851		193.857	179.644	224.347	175.829	98.99	206.818	128.79	199.235	185.021	156.204		128.007	131.255	175.783	168.218	132.304	150.082
44	368.069	395.849	253.518	218.408	321.109	604.233	348.903	153.002	459.747		268.983	200.003	271.581	446.778	218.581	185.92	199.026	206.388	164.918	159.969		229.274	197.44	153.919	277.134	169.33	142.669	282.513	156.487	264.501	194.239		224.124	202.971	250.615	189.968	116.677	264.867	157.479	189.644	174.505	163.19		140.369	149.784	227.98	177.299	191.521	126.867
46	387.094	395.17	278.857	246.882	332.737	672.443	336.79	169.284	466.141		271.097	215.994	275.933	501.294	209.628	218.56	200.599	271.695	192.686	206.311		243.907	209.791	144.013	276.623	174.964	142.826	293.081	149.15	279.46	196.64		228.993	202.021	249.603	196.929	137.99	246.073	150.73	204.126	175.971	175.819		177.546	170.543	235.826	192.933	190.312	139.289
49	485.991	476.089	340.042	302.822	383.961	749.838	430.48	216.465	497.941		426.048	294.856	348.839	609.197	278.555	302.356	251.56	320.407	269.694	286.993		384.727	315.826	196.267	385.279	233.955	172.751	392.323	191.587	346.502	247.381		267.637	226.262	253.332	222.745	167.67	298.586	168.024	214.909	197.095	178.884		209.503	186.152	277.998	228.478	226.221	160.078
51	556.505	514.532	421.984	336.79	418.684	785.166	465.173	252.412	513.502		436.805	340.277	397.849	622.763	316.498	323.486	287.479	355.256	313.328	305.185		396.928	327.489	217.115	401.828	263.376	195.05	432.2	205.106	363.473	269.552		258.903	207.357	246.525	214.902	157.473	274.555	146.109	196	165.003	148.564		212.062	202.218	295.928	233.825	229.567	170.965
53	631.678	589.948	516.444	434.319	509.969	801.201	543.718	347.4	554.481		631.055	458.114	501.02	746.537	475.791	414.899	356.035	433.649	400.981	473.797		400.881	332.048	221.268	396.266	273.91	203.202	449.058	210.889	365.977	271.546		237.361	213.43	237.446	207.696	155.883	280.764	144	196	162.68	147.875		215.469	212.074	303.944	246.277	238.574	181.741
56	925.569	840.501	712.944	475.535	611.904	1276.6	857.072	452.119	658.967		908.061	627.187	703.292	869.367	619.376	556.38	648.549	689.271	617.76	611.679		412.445	354.606	224.189	435.766	296.778	230.301	502.539	220.413	384.355	284.642		158.943	153.455	179.291	170.586	74.7194	293.994	153.261	162.093	176.861	139.397		231.758	223.031	317.864	253.889	261.673	203.126
58	987.978	924.601	783.064	503.107	672.351	1316.27	918.543	646.868	717.721		1030.14	801.571	809.227	949.307	660.923	667.079	701.159	794.827	741.019	738.326		416.376	364.581	233.834	443.103	305.541	249.962	517.579	226.038	386.41	297.706		131.278	149.882	174.7	169	82.4101	256.046	145.98	137.009	166.328	124.349		238.935	232.986	329.618	255.742	267.937	210.153
60	1308.06	999.774	1022.97	723.284	845.193	2394.8	1258.57	848.826	1019.9		1138.71	939.592	1195.04	1281.78	857.587	1181.51	769.13	980.983	827.806	909.589		433.451	471.518	245.424	500.957	331.998	262.687	512.918	243.279	415.757	341.525		127.263	151.371	165.79	161.966	73.4425	264.371	122.442	132.468	123.452	67.25		260.256	244.971	332.604	276.01	308.8	233.85
63	1890.98	1241.09	1449.56	1111.66	1089.45	3022.3	1275.12	1431.65	1390.3		1731.37	1453.23	1496.9	1570.85	1135.25	2210.26	1150.48	1257.35	1193.39	1111.7		460.11	504.358	345.375	537.041	360.431	277.672	683.325	279.026	480.507	395.32		91.4643	127.899	145.926	130.924	63.5	210.297	81.5109	106.556	77.6542	67.8064		288.626	282.859	356.872	301.845	439.958	272.366
65	2079.79	1322.8	1637.5	1295.47	1292.13	3378.43	1514.19	1447.32	1502.2		2129.36	1844.23	1733.57			2536.17	1452.7	1387.91	1554.75	1541.37		643.82	630.971	357.727	543.096	375.23	312.969	709.169	306.297	481.349	409.297		99.2471	140.348	102.333	124.41	67.2397	223.039	87.7835	66.375	78.219	71		292.465	297.347	361.068	321.101	450.613	273.094
67	2360.95	1539.33	1969.92	1388.74	1640.15	3595.58	1929.09	1829.05	1735.98		3341.92	2138.87	1777.41			3001.29	1682.37	1622.91	1724.52	1824.42		656.319	626.738	359.233	562.771	425.74	329.741	736.047	316.863	501.449	418.211		100.474	146.882	68.4239	122.52	62.75	220.5	87.0299	64.25	79.888	73.6361		296.879	297.639	374.035	325.754	458.054	284.122
70	2852.02	1964.61	2679.39	1772.03	1865.78	3531.17	2390.82	1896.26	2392.72		4007.76	3526.69	3069.4				1997.16	2047.24	2142.98	2831.87		689.619	661.509	392.184	572.884	455.742	361.943	805.026	332.412	556.221	455.406		85.7316	224.563	66.375	102.198	62.5	212.908	69.4083	62.5	67.1309	60.4859		324.486	319.642	361.274	344.76	467.197	310.76
72	3037.33	2083.59	2885.23	1934.06	1980.02	3635.18	2535.01	1984.17	2602.27			3638.46					2086.86	2057.95	2257.47			679.388	672.417	399.941	580.296	448.682	367.712	785.383	333.565	573.132	479.447		83.2976		67.0173	99.7411	61.877	212.855	69.12	62.5	67.7527	60.8543		333.367	327.424	388.786	361.463	476.071	304.537
74	3223.02	2255.28	2962.29	2139.31	2090.75	3727.6	2715.76	2164.95	2757.12			3665.7					2247.21	2248.75	2372.72			700.299	678.008	412.037	579.483	441.178	374.612	785.42	361.341	607.385	479.486		82.9686		66.25	101.549	62.5	219.656	68.5452	55.9443	74.4862	62.784		340.844	328.685	386.677	364.795	489.281	294.728
77	3575.78	2659.15	3648.06	2601.94	2548.36	4050.76	2818	2517.85	3217.43			4064.7					2822.02	2637.36	2733.57			693.717	695.197	425.983	581.425	445.039	385.864	796.205	379.868	619.763	493.425		87.5237		62.5	103.804	62.5	236.402	69.7534	57.475	70.9976	65.3705		264.86	326.899	386.078	369.182	500.316	237.347
79		2995.64		2958.77	2846.62	3159.96	2873.43	3481.73									3256.8	3056.91	3020.07			682.94	700.957	430.389	572.257	451.668	391.344	801.867	386.36	610.983	491.07		86.5		59.7803	102.726	62.5	230.518	68.8323	60.516	72.9497	63.36		270.807	324.288	389.156	367.625	499.902	233.73
81				2673.46	3433.74		3080.7										3427.87	3120.74	3241.22			717.925		452.885	579.746	462.876	406.723	805.249	393.101	638.015	499.62		84.8241		59.536	105.64	55.9836	49.4958	54.756	74.9454	63.2901			280.005	336.848		381.304	522.391	247.2
84				2927.35	3526.79		3450.55										3743.41	3395.2	3522.86			725.814		465.153	573.059	455.12	418.122	807.345	422.495	640.57	503.711		84.5		54.9903	101.54	54.6077	46.656	49.6967	59.1691	56.8949			285.81	335.03		381.119	535.053	258.489
86				3227.83	3573.11		3612.85										3863.52	3438.16	3550.6			725.916		460.442	576.023	444.423	417.991	805.754	403.256	632.939	499.459		82.1181		53.824	99.8654	52.0182	46.1326	48.8025	58.08	55.2555			284.226	328.886		382.162	533.648	262.342
88				3381.55	3678.08		3730.47											3532.23	3689.71			742.391		449.974	569.042	447.104	424.47	812.559	400.88	629.215	515.968		84.75		50.4666	102.528	49.4086	44.0165	48.6	57.7953	55.3334			295.102	334.36		398.643	570.734	273.354
91				3527.21	3733.39		3820.85											3598.49	3779.66			763.377		468.135	574.726	435.77	443.949	813.655	401.035	632.939	521.645		80.9704		48.0938	99.1219	48.668	42.6006	45.5625	55.9504	54.0634			291.871	330.055		399.194		283.753
93				3630.33	3871.06		4038.16											3841.44	3943.7					462.558	572.313	437.536	445.17	811.588	411.133	639.76	522.147		78.6215		46.1185	96.2624	36	41.8068	41.2439	53.2812	51.84			293.886	333.519		407.727		285.838
95				3726.38	3938.81													3848.08						466.896	565.306	448.112	445.423	820.591	418.717	648.898	522.937		76.3491		43.56	93.0611	35.52	41.454	41.4176	52.6965	50.625			290.228	332.16		412.476		282.439
98				3930.24	4041.05													3961.26						464.019	559.894	443.95	454.831	837.144	427.134	673.27	517.907		68.3468		41.1564	91.035	32	40.259	37.9319	58.2627	49.7524			286.793	331.927		412.677		281.798
Tumor growth delay (days to 350mm^3)
	Control										Control XRT										shCREBBP-2										shCREBBP-2 XRT										shCREBBP-3
	42	42	49	51	46	35	46	53	39		48	51	49	35	52	52	53	51	52	52	48	56	65	48	63	70	48	74	49	60	98	70	98	98	98	98	98	98	98	79	98	98	79	70	61	98	88	70	63
Tumor volume at collection
	3575.78	2995.64	3648.06	3930.24	4041.05	3159.96	4038.16	3481.73	3217.43		4007.8	4064.7	3069.4	1570.9	1135.3	3001.3	3863.5	3961.3	3943.7	2831.9	763.38	700.96	464.02	559.89	443.95	454.83	837.14	427.13	673.27	517.91	68.347	224.56	41.156	91.035	32	40.259	37.932	58.263	49.752	63.36	286.79	331.93	389.16	412.68	570.73	281.8	336.17	432.92	478.36
D	Detroit562 Growth Delay
Days after injection	shControl								shControl XRT									shCREBBP-3								shCREBBP-3 XRT
0	0	0	0	0	0	0	0		0	0	0	0	0	0	0	0		0	0	0	0	0	0	0		0	0	0	0	0	0
5	195.4	65.4	112.7	93.4	99.1	51	61.6		130.5	149.6	114.5	151.7	65.4	101.9	103	93.4		144.2	161.9	167.3	144.9	153.8	167.3	159.3		159.3	150.4	154.9	145.5	169.2	168.8
6	164.5	80.7	103.9	71.2	74.2	47.1	57.8		116.6	147.5	105.5	128.2	97.1	98.5	110.6	71.7		211.7	211.7	201.8	199	166.5	197.1	184		188	157.4	173	209	193.7	175.6
7	162.2	95.2	103.4	75.4	69.1	55.1	68.8		120.3	139.5	98.5	123.3	87.2	88.5	97.1	80.4		257.7	237.5	298.9	257.3	244.5	247.3	270.7		205.6	171.9	189.9	211.7	184.7	177.1
8	167	104.5	98.6	83	66.2	52.2	61.1		130.2	140.7	110.8	116.4	77.7	82.2	84	78.7		357.3	298.3	444.2	342.4	330.3	289.9	369.7		202.9	189.9	209	220.8	165.7	167.9
9	185.2	121.1	101.5	101.2	71	57.3	61.9		158.6	141.4	127	116.4	79.4	83.1	86.2	84.8		470.4	420.7	594.7	467.6	438.1	328.4	495.5		186.9	200.4	232.9	222.7	148.2	161.9
10	224.7	158.7	129.4	135.1	85.6	83	87.4		210.4	166.9	146	116.6	97.3	112.7	104.8	109		611.2	572.3	764.8	610.1	584.1	428.4	626.4		178.1	198.4	232.9	216.3	124.7	162.6
11	283.2	174.1	167.2	176.7	119.6	139.4	115		239.7	182.8	186.4	159.9	159.3	123.9	106.1	124.4		721.8	726.8	1156.5	755.3	727.9	459.8	748.3		169.2	195	252	213.3	137.3	155.9
12	352.7	230.7	187	217.1	144.2	198.5	125.8		241.9	213.8	215	189.9	206.3	165.9	138.9	126.8		788.2	1050.2	1383.8	1004.2	852.9	503.8	875.8		171.6	232.2	302.1	221.6	121.1	141.4
13	472.5	348.5	281.7	299.3	203.4	327.4	181.2		220.9	202.7	232.9	186.4	241.5	191.9	165.9	166.9		1098.8	1077.3	1800	1326.8	1148.6	611.5	1116.9		205.3	270.8	355	229.4	113	178.6
14	606.1	489.4	295.7	356.7	296.3	443.8	249.4		195.3	231.6	261.4	209.3	277.8	176.3	238.6	211.7		1435.6	1389.5		1633.5	1288.5	764	1309		225.2	299.2	398.9	242.1	115.9	181.2
15	841.1	746	364.4	440.2	357.4	620	371.5		165.4	202.6	244.3	228.8	273.5	188.4	249.2	213.9		1843.1				1816.7	910.3	1523.1		265	357.8	434.3	258.2	127.1	185.2
16	1040.4	1053.6	471.7	552.7	460.8	778.5	524.6		142.4	198.5	237.1	246.6	255	201.7	245.1	193.3							1135.2			319.6	465.4	522.2	318.6	143.7	206.7
17	1122.2	1146.4	603.7	698.2	678	951.8	709.8		122.5	209	232.3	271.6	241.9	210.4	223.9	183.5										397.1	617.8	617.7	403.6	155.1	218.6
18	1237.8	1437	729.8	866.5	1014.3	1140.6	826.5		108.2	220	248	319.4	265.7	201.8	212.1	188.2										502.9	796.1	786.3	488.2	184.7	205.2
19	1468.8	2191.3	864.2	1053.6	1398.1	1312.3	873.6		103.4	241.9	292	381.1	306.6	182	212.1	173.9										577.4	974.2	1060.3	578.9	209.9	180.7
20			1098.8	1313.7	1750.1	1448.1	1020.9		87.8	264.4	321.4	477.9	306.3	195.3	192.4	164.5										682.4	1045.6	1321.2	700.9	235.1	145.1
21			1230	1329.9			1203.4		82.1	332.9	424.1	588.8	373	238.9	217.9	181.6										810.7	1234.4	1536.9	843.3	268.3	131.7
22			1566.7	1705.6			1413.7		82.1	325.3	471.4	769.3	442	258	202.6	195.1										939	1423.2	1645.3	1006	310.1	118.2
23									79	355	647.5	901.2	543.3	296.4	206.4	257.6										1076.8			1077.3	360.7	118.2
24									76.6	448.1	963.6	1144.5	628.3	384.5	225.3	385.9										1265.2			1148.6	410.9	112.9
25									76	541.1	1395	1426.6	790.4	513.4	242.4	505.6										1504.3			1281.4	460.9	102.3
26									73.4	607.5	1930.8	1587.6	1078.2	652.6	261.7	600													1509.5	651.2	101.5
27									75.4	704.2	2375.1	1686.4	1354.1	814.3	298.5	731.5													1832.9	914.8	100.8
28									81.7	831			1618.3	998.3	352.7	900.2														1251.9	99.3
29									80.1	888.5			1963.4	1311.8	446	1103.6														1588.9	97.8
30									78.5	946.1			2308.5	1625.3	539.3	1307														2078.4	96.7
31									83.1	1264.2					622.3	1532.5														2568	96
32									82.3						687.5																95.2
33									76.3						734.9																91
34									74.8						810.6																86.8
35									73.3						886.3																82
36									71.5						937.2																77.2
37									69.7						988																71.8
38									70.5						1105.8																66.4
39									74.1						1290.7																61.4
40									77.6						1475.5																56.5
41									73.2
42									68.3
43									63.6
Tumor growth delay (days to 500mm^3)
	shControl								shControl XRT									shCREBBP-3								shCREBBP-3 XRT
	13	14	16	16	16	14	16		43	25	22	20	23	25	30	25		9	10	8	9	10	12	9		18	16	16	18	25	40
Tumor volume at collection
	1468.8	2191.3	1735	1705.6	1574.1	1380.2	1784.3		63.6	1264.2	2375.1	1668.1	2308.5	1468.6	1383.1	1645.3		1843.1	1389.5	1800	1633.5	1816.7	1135.2	1523.1		1504.3	1423.2	1645.3	1832.9	2568	56.5
[truncated: 17 more columns]

## Sheet: Fig. 5
Figure 5:
A	CREBBP or EP300 mutant CSAs
UMSCC22A
Normalized Surviving Fractions
Dose (Gy)	DMSO
0	0.767717	0.80315	0.708661	1.05118	1.2874	1.38189
2	0.372047	0.549213	0.501969	0.767717	0.844488	0.797244
4	0.0755906	0.113386	0.115748	0.262205	0.25748	0.245669
6	0.0311811	0.0274016	0.0344882	0.0429921	0.0382677	0.0533858
Dose (Gy)	1uM A-486
0	1.20938	1.23023	1.23023	0.698523	0.870548	0.761078
2	0.490008	0.781928	0.542138	0.497307	0.562989	0.591138
4	0.148566	0.125109	0.136837	0.212423	0.178541	0.217637
6	0.030234	0.0291925	0.0250217	0.02596	0.0319027	0.0378453
Dose (Gy)	3uM A-486
0	0.855828	0.745399	0.993865	1.1273	1.24233	1.03528
2	0.427914	0.464724	0.473926	0.59816	0.667178	0.819018
4	0.0747699	0.113114	0.134202	0.260735	0.270322	0.239648	0.101611
6	0.0184049	0.014954	0.0118873	0.0444778	0.0559808	0.0506135
Dose (Gy)	1uM A-485
0	0.999653	0.874696	0.933009	0.98091	1.03714	1.17459
2	0.2874	0.308226	0.312392	0.727872	0.556057	0.609164
4				0.167442	0.124957	0.103714
6	0.0074974	0.00937175	0.00843457	0.00312392	0.00406109	0.00499827	0.00609289	0.00453093	0.00578049
Dose (Gy)	3uM A-485
0	0.451327	0.49115	0.637168	1.9115	1.34071	1.16814
2	0.146018	0.152655	0.112832	0.19646	0.376991	0.270796
4	0.0283168	0.0265487	0.0230071	0.00973274	0.00973274	0.0115062
6	0.00159292	0.00318584	0.00424779	0.000530973	0.00079646	0.00159292	0.00238938	0.00212389	0.00292035
HN5
Normalized Surviving Fractions
Dose (Gy)	DMSO
0	0.99661	0.99661	0.955932	1.15932	1.09831	1.07797	0.955932	0.854237	0.986441	0.986441	1.01695	0.915254
2	0.538983	0.579661	0.79322	0.569492	0.620339	0.437288
4	0.305085	0.279661	0.218644	0.359322	0.315254	0.386441
6	0.103729	0.130169	0.122034	0.0467797	0.0610169	0.0427119	0.0945763			0.0437288	0.0508475	0.0508475
Dose (Gy)	3uM A-486
0	0.915395	0.98197	0.98197	1.09847	0.911234	1.11096
2	0.474341	0.624133	0.574202	0.411928	0.355756	0.393204
4	0.268377	0.287101	0.193481	0.0773925	0.079889	0.119834
6	0.0707355	0.0807216	0.081553	0.0416085	0.0141466	0.0166431	0.0191397	0.0149792	0.0153949
Dose (Gy)	3uM A-485
0	1.19928	1.48826	0.98254	0.682721	0.931969	0.715232
2	0.30885	0.254666	0.319687	0.186394	0.169055	0.268754
4	0.0505712	0.0288975	0.0361235	0.0281758	0.0346779	0.0476821	0.0451528	0.0361235	0.034316	0.0140879	0.0270921	0.0260084
6	0.00433474	0.00650211	0.00722384	0.00260084	0.00346779	0.0017339	0.0028891	0.00397279	0.00325105
HN30
Normalized Surviving Fractions
Dose (Gy)	DMSO
0	0.828948	1.02632	0.86842	1.04605	1.00658	1.22368
2	0.730264	0.592105	0.789475	0.542762	0.473684	0.661183
4	0.229441	0.185033	0.28125	0.196135	0.181332	0.192434
6	0.0953941	0.092105	0.0723671	0.0888158	0.0970402	0.0526323
Dose (Gy)	1uM A-486
0	0.964285	1.01786	1.01786
2	0.535715	0.723214	0.696429
4	0.271205	0.21596	0.226004
6	0.0468743	0.0758933	0.0491062
Dose (Gy)	3uM A-486
0	1.02784	1.07923	0.616702	1.01499	1.22056	1.04069
2	0.501071	0.642398	0.539615	0.475375
4	0.159315	0.205567	0.200428
6	0.0492514	0.0299794	0.0385439
Dose (Gy)	1uM A-485
0	1.02724	1.09728	0.88716	1.05058	1.02724	0.910506
2	0.490272	0.548638	0.501946	0.484436	0.385214	0.315175
4	0.12607	0.0933852	0.130739	0.12607	0.130739	0.135409
6	0.056421	0.040856	0.0389113	0.0291829	0.040856	0.020428
Dose (Gy)	3uM A-485
0	1.47594	0.641711	1.05882	0.818182	0.882353	1.12299
2	0.417112	0.304813	0.336898
4	0.117648	0.128342	0.0481283
6	0.00534866	0.00962567	0.00748556
UM-SCC-25
Normalized Surviving Fractions
Dose (Gy)	DMSO
0	1.04499	1.14949	1.11466	0.835994	0.90566	0.949202
2	0.844702	0.670537	0.792453	0.648766	0.775036	0.666183
4	0.666183	0.605225	0.657475
6	0.137591	0.121045	0.156749
Dose (Gy)	3uM A-486
0	1.07242	1.07242	1.03544	0.859784	0.989214	0.970724
2	0.758089	0.906009	0.915254
4	0.600924	0.587057	0.656394
6	0.273652	0.338367	0.297689
Dose (Gy)	3uM A-485
0	1.17778	0.844444	0.955556	1.06667	1.03333	0.922222
2	0.770371	0.851851	0.733333
4	0.291111	0.244444	0.222222
6	0.0355556	0.0370378	0.0437044
UMSCC1
Normalized Surviving Fractions
Dose (Gy)	DMSO
0	1.10577	0.9375	1.00962	0.889423	1.15385	1.08173	1.12981	1.15385	1.03365	1.05769	0.877404	0.829327	0.9375	0.733173	1.06971
2	1.04167	0.977565	0.881411	0.889423	0.697115	0.793269	0.793269	1.05769	0.78125	0.9375	0.857373	0.841346
4	0.705127	0.689103	0.649038	0.548077	0.625	0.557692	0.572115	0.576923	0.471154	0.58093	0.588942	0.588942
6	0.384615	0.352565	0.384615	0.346154	0.34375	0.403846	0.257212	0.221154	0.262019	0.324519	0.262421	0.31851
Dose (Gy)	2uM A-486
0	0.959716	1.0237	1.13033	1.08768	1.21564	0.895735	0.970379	0.82109	0.895735
2	0.938389	0.63981	0.881516	0.682464	0.874408	0.746445	0.781991	0.696683	0.725118
4	0.618483	0.533175	0.454976	0.439336	0.396682	0.443602	0.440759	0.494077	0.508293
6	0.241705	0.223934	0.234597	0.243128	0.198341	0.204739	0.282583	0.270143	0.273696
Dose (Gy)	3uM A-486
0	0.652617	0.815772	0.938137	1.0809	1.14208	1.0605	0.897349	1.22366	1.04011	0.938137	0.876954	0.92794	1.09109	1.13188	1.18287
2	0.774983	0.910946	0.707003	0.64242	0.78518	0.591434	0.550646	0.744392	0.815772	0.795377	0.679809	0.659415
4	0.605031	0.64582	0.679809	0.330387	0.256968	0.318151	0.587356	0.53433	0.489463	0.489463	0.448674	0.367097
6	0.329708	0.363697	0.390891	0.101971	0.195785	0.130523	0.218219	0.171312	0.173351
Dose (Gy)	2uM A-485
0	0.958838	0.900726	1.06053	1.16586	1.02421	1.03511	0.864408	1.03148	0.958838
2	0.618886	0.592736	0.605811	0.727845	0.645036	0.601453	0.560048
4	0.457627	0.453269	0.509927	0.342131	0.333414	0.315981	0.0947942	0.0719128	0.0773608
6	0.224891	0.174334	0.275448
Dose (Gy)	3uM A-485
0	0.589859	0.745084	0.77613	1.51087	1.17972	1.69714	0.372542	0.729562	0.589859	1.38669	1.12797	1.31425	0.970162	0.861504	1.14867
2	0.0620904	0.113833	0.165573	0.856847	0.714039	0.676785	0.471887	0.484305	0.509141	0.0931356	0.0620904	0.134528
4	0.0465678	0.0504484	0.0388065	0.496723	0.540186	0.471887	0.0679113	0.0465678	0.0426871	0.159883	0.124181	0.127285
6	0.0372542	0.0341497	0.0217316	0.188755	0.176337	0.235943	0.0434633	0.0325974	0.035702	0.0155226	0.0131942	0.0100897
UM-SCC-17B
Normalized Surviving Fractions
Dose (Gy)	DMSO
0	0.802326	1.03156	1.16611
2	0.292358	0.428571	0.312292
4	0.0722591	0.0747508	0.0772425
6	0.0109635	0.00697674	0.00996678
Dose (Gy)	2uM A-486
0	1.08964	1.02937	0.880989
2	0.309118	0.287481	0.219475
4	0.0440495	0.0579598	0.0579598
6	0.0064915	0.00602782	0.00556414
Dose (Gy)	2uM A-485
0	0.949367	1.14684	0.903797
2	0.139242	0.139242	0.0784823
4	0.0113924	0.00664557	0.0113924	0.0128165	0.00522152	0.00712025
6	0.00332278	0.00379747	0.00332278	0.00474684	0.00498608	0.0028481
B	CREBBP or EP300 wild type CSAs
HN31
Normalized Surviving Fractions
Dose (Gy)	DMSO
0	0.625	0.791666	0.9375	1.52083	1.41667	1.27083	0.541666	0.5	0.75	1.25	1.25	1.14583
2	0.4375	0.53125	0.520834	1.04167	1.01042	1.30208	0.348959	0.5	0.359375
4	0.929688	0.929688	0.890625	0.3125	0.48125	0.4125	0.3125	0.28125	0.3125
6	0.59375	0.523438	0.597656	0.23125	0.234375	0.21875
Dose (Gy)	1uM A-486
0	1.18878	1.18878	0.897198	0.863553	0.908411	0.95327
2	0.605608	0.605608	0.762618	0.459814	0.521495	0.566354
4	0.417196	0.403738	0.497944	0.29271	0.397009	0.306168
6	0.255701	0.235514	0.285981
Dose (Gy)	3uM A-486
0	1.05818	0.927273	1.01455
2	1.15455	1.01818	1.14545
4	0.736364	0.745456	0.781816
6	0.380002	0.320002	0.34182
Dose (Gy)	1uM A-485
0	1.18878	1.18878	0.897198	0.863553	0.908411	0.95327
2	0.605608	0.605608	0.762618	0.459814	0.521495	0.566354
4	0.417196	0.403738	0.497944	0.29271	0.397009	0.306168
6	0.255701	0.235514	0.285981
Dose (Gy)	3uM A-485
0	1.07256	1.05994	1.02208	1.02839	0.984227	0.832808
2	0.876971	0.870662	0.820189
4	0.563091	0.657729	0.671924
6	0.40694	0.397476	0.380915
FaDu
Normalized Surviving Fractions
Dose (Gy)	DMSO
0	1.16418	1.25373	0.626866	1.14179	0.895522	0.91791
2	0.492537	0.895522	0.91791	0.929104	0.772388	0.772388
4	0.546269	0.456716	0.61791	0.604478	0.483582	0.564179
6	0.196267	0.162685	0.176866
Dose (Gy)	2uM A-486
0	1.39806	0.699029	0.854369	0.951456	0.893204	1.20388
2	0.815534	0.718447	0.601942	0.718447	0.747573	0.815534
4	0.318447	0.38835	0.38835	0.357282	0.326214	0.372816
6	0.144983	0.137864	0.12233
Dose (Gy)	3uM A-486
0	1.056	1.152	0.911999	1.02	0.924002	0.936
2	0.587999	0.816002	0.551999	0.504	0.522	0.456001
4	0.4104	0.3816	0.324	0.36	0.2772	0.3204
6	0.2304	0.2232	0.1548
Dose (Gy)	2uM A-485
0	1.01695	0.881354	0.915254	1.01695	1.1017	1.0678
2	0.762712	0.915254	1.08474	0.864407	0.838983	0.830507
4	0.601693	0.559322	0.483051	0.521186	0.525422	0.51271
6	0.134385	0.108961	0.106053
Dose (Gy)	3uM A-485
0	0.916944	0.877076	1.15615	1.15615	0.89701	0.996678
2	0.677741	0.757475	0.737542	0.887043	0.777409	0.528239
4	0.350831	0.422591	0.566113	0.502326	0.426578	0.430565
6	0.138207	0.120929	0.161462
C	Surviving Fraction at 4Gy
	Control												A-485												A-486
UM-SCC-22a	0.0755906	0.113386	0.115748	0.262205	0.25748	0.245669							0.0283168	0.0265487	0.0230071	0.00973274	0.00973274	0.0115062							0.0747699	0.113114	0.134202	0.260735	0.270322	0.239648	0.101611
HN5	0.3	0.275	0.215	0.353333	0.31	0.38							0.023333	0.013333	0.016667	0.013	0.016	0.022	0.020833	0.016667	0.015833	0.0065	0.0125	0.012	0.268377	0.287101	0.193481	0.0773925	0.079889	0.119834
HN30	0.229441	0.185033	0.28125	0.196135	0.181332	0.192434							0.117648	0.128342	0.0481283										0.159315	0.205567	0.200428
UM-SCC-25	0.666183	0.605225	0.657475										0.291111	0.244444	0.222222										0.600924	0.587057	0.656394
UM-SCC-1	0.705127	0.689103	0.649038	0.548077	0.625	0.557692	0.572115	0.576923	0.471154	0.58093	0.588942	0.588942	0.0465678	0.0504484	0.0388065	0.496723	0.540186	0.471887	0.0679113	0.0465678	0.0426871	0.159883	0.124181	0.127285	0.605031	0.64582	0.679809	0.330387	0.256968	0.318151	0.587356	0.53433	0.489463	0.489463	0.448674	0.367097
UM-SCC-17B	0.0722591	0.0747508	0.0772425										0.0113924	0.00664557	0.0113924	0.0128165	0.00522152	0.00712025							0.0440495	0.0579598	0.0579598
HN31	0.929688	0.929688	0.890625	0.3125	0.48125	0.4125	0.3125	0.28125	0.3125				0.417196	0.403738	0.497944	0.29271	0.397009	0.306168							0.736364	0.745456	0.781816
FaDu	0.546269	0.456716	0.61791	0.604478	0.483582	0.564179							0.350831	0.422591	0.566113	0.502326	0.426578	0.430565							0.4104	0.3816	0.324	0.36	0.2772	0.3204
D	% Apoptosis
	No XRT						No XRT 3uM A-485						No XRT 3uM A-485						4 Gy						4 Gy 3 uM A-485						4 Gy 3 uM A-486
HN5	1.13	0.14	0.74	2.07	2.02	5.42	1.71	1.21	1.12	36.77	29.02	32.49	1.47	1.22	0.094	7.42	3.15	6.1	9.27	11.34	12.32	4.5	2.8	4.29	45.21	39.43	40.67	83.46	88.41	77.36	9.34	11.08	9.61	5.79	4.98	6.1
UMSCC47	2.5	7	2.33					27.61	23.84				14.45		6.96				7.69	10.45	15.55					82.24	78.15				7.5	10.5	17.77
HN31	0.46	0.33	0.49				0.35	0.41	0.63				0.19	0.28	0.38				0.54	0.46	0.69				2.03	1.13	1.45				0.3	0.42	0.4
E
					Actin
					CC3
												Actin
																			Actin
												CC3
																			CC3

## Sheet: Fig. 6
Figure 6:
A	HR Assays
HNSCC
Normalized to (Control) DMSO
UMSCC22a					HN30					FaDu					HN31
DRGFP	DMSO	A485	+ Control		DRGFP	DMSO	A485	+ Control		DRGFP	DMSO	A485	+ Control		DRGFP	DMSO	A485	+ Control
0.4	1	0.5	0.6		0.107143	1.07143	0.321429	0.107143		0.272727	1.22727	0.681818	0.136364		0.0566038	0.90566	1.13208	0.339623
0.4	1.1	0.5	0.5		0.214286	1.17857	0.107143	0.214286		0.136364	0.954545	0.818182	0.136364		0.0566038	0.849057	0.90566	0.45283
0.4	0.9	0.4	0.5		0.214286	0.75	0.321429	0		0.136364	0.818182	0.818182	0.136364		0.0566038	0.90566	0.849057	0.169811
															0.169811	1.18868		0.509434
															0.113208	1.13208		0.396226
															0.0566038	1.01887		0.45283
B	NHEJ Assays
HNSCC
Normalized to (Control) DMSO
UMSCC22a					HN30					FaDu					HN31
EJ5GFP	DMSO	A485	+ Control		EJ5GFP	DMSO	A485	+ Control		EJ5GFP	DMSO	A485	+ Control		EJ5GFP	DMSO	A485	+ Control
0.0478723	0.909574	0.837766	0.478723		0.470588	0.705882	0.705882	0.705882		0.166667	1	1.33333	0.333333		0	0.928571	1.16667	0.142857
0.0239362	1.00532	1.05319	0.382979		0.352941	1.41176	0.588235	0.705882		0.166667	0.833333	0.833333	0.5		0	1.07143	1.28571	0.142857
0.0478723	0.933511	0.933511	0.50266		0.588235	0.941176	1.05882	0.235294		0.166667	0.833333	0.666667	0.333333		0	1	1.16667	0.166667
0	1.05319	0.861702			0.352941	0.941176	1.05882	0.470588		0	1	1.16667			0.0238095		0.952381
0	0.957447	0.885638								0	1.33333	1			0.047619		0.880952
0	0.981383	0.861702								0.166667	1	0.833333			0.047619		0.880952
0	1.14894										1
0.0239362	1.00532										1
0	1.00532

## Sheet: Fig. 7
Figure 7
7A
HN5
	H3k27Ac													Total H3
	H3K9Ac													H3K18Ac
UM-SCC-22A
H3K9Ac													H3K18Ac
																					Total H3
H3k27Ac
FaDu
H3K9Ac													H3K18Ac
														H3k27Ac														Total H3
7B
HN5
H3K9Ac
UM-SCC-22A
HN31
7C
HN5, UM-SCC-22A & FaDu

## Sheet: Fig. 8
Figure 8
	HR Assays
Normalized to CV
HN31
DRGFP	CV	CBP-FL	CBP-QX	QX+A485	ATMi
0.107143	1.17857	1.17857	1.39286	0.964286	0.428571
0.214286	1.17857	0.964286	1.5	0.75	0.321429
0.214286	1.07143	1.17857	1.39286	0.964286	0.321429
0.214286	1.07143	0.964286	1.82143	0.964286	0.857143
0.214286	1.17857	1.17857	1.39286	0.857143	0.642857
0.214286	1.28571	0.75	1.82143	0.857143	0.642857
0.214286	0.75	0.75	0.964286	0.857143	0.642857
0.107143	0.535714	0.642857	1.17857	0.75	0.535714
0	0.75	0.642857	0.75	0.642857	0.428571
FaDu
DRGFP	CV	CBP-FL	CBP-QX	QX+A485	ATMi
0.461538	0.923077	0.692308	1.38461	0.923077	0.461538
0.461538	1.15385	0.923077	1.15385	0.923077	0.230769
0.461538	0.923077	0.692308	1.38461	1.15385	0.461538
8A
			CBP
																	Acetyl-CBP									Acetyl-lysine
8B
			Acetyl-CBP
					H3K18Ac
									Acetyl-CBP
					H3k27Ac
					Total H3
8C
293T
																Acetyl-lysine
									Actin
Acetyl-CBP
IgG
HN31
									Acetyl-CBP
									IgG
Detroit 562
								Actin										Acetyl-CBP
																		IgG
8D
293T
HN31
			Total H3
Detroit 562
8E
Acetyl-BRCA1
									IgG
8F
CBP								Acetyl-BRCA1
					Acetyl-CBP
Actin
					IgG
BRCA1

## Sheet: Fig. 9
Figure 9
A					B					C
		95%CI					95%CI					95%CI
	HR	Upper	Lower			HR	Upper	Lower			HR	Upper	Lower
CASP8	1.808	3.314	0.987		CASP8	2.218	4.381	1.123		CASP8	2.673	6.542	1.092
EP300/CREBBP	1.659	2.73	1.009		EP300/CREBBP	2.575	5.448	1.217		EP300/CREBBP	2.862	7.498	1.093
NSD1	0.714	1.334	0.382		NSD1	0.828	1.826	0.376		NSD1	0.405	1.699	0.096
PIK3CA	0.734	1.211	0.444		PIK3CA	1.551	2.784	0.864		PIK3CA	1.385	3.218	0.596
NOTCH1	1.253	2.11	0.744		NOTCH1	1.153	2.107	0.631		NOTCH1	0.842	2.062	0.344
CDKN2A	1.219	0.77	1.912		CDKN2A	0.572	1.067	0.306		CDKN2A	0.86	2.007	0.368
FAT1	1.083	1.717	0.683		FAT1	1.011	1.731	0.59		FAT1	1.487	3.096	0.715
TP53	1.789	2.863	1.118		TP53	0.697	1.471	0.33		TP53	0.714	2.048	0.249
HPV	0.305	0.657	0.141
F
		95%CI
	HR	Upper	Lower
Cervix SCC	2.896	7.551	1.111
Lung SCC	3.532	10.438	1.195

## Sheet: Sup Fig. 1
Supplemenal Figure 1
CASP8				NOTCH1
	RSA p-value (Mt/WT)	Median FC (Mt/WT)			RSA p value (Mt/WT)	Median FC (Mt/WT)
ABL1	0.099503	1.6875		ABL1	3.04341	1.65637
AKT1	1.06648	0.611278		AKT1	0.943076	0.605505
ANTXR1	2.00346	0.708641		ANTXR1	2.75729	0.92767
ATM	0.826992	0.907785		ATM	0.576869	0.895286
ATRIP	0.912836	1.58699		ATRIP	0.915953	1.07157
ATXN3	0.681729	1.22315		ATXN3	0.536793	0.940437
AURKB	1.39914	1.30884		AURKB	1.2229	1.20205
BCL2	0.373306	0.727517		BCL2	1.51899	0.751055
BLK	1.80582	0.660944		BLK	1.27928	0.614504
BLM	1.13487	1.1435		BLM	1.03519	0.651601
BRAF	1.14724	1.60494		BRAF	1.14897	1.05889
BRCA2	0.639756	1.15778		BRCA2	1.08814	1.00165
BRD4	0.938482	1.80792		BRD4	0.950546	1.19703
BTG2	1.14414	0.925368		BTG2	1.28283	0.867214
BTK	1.35937	0.434278		BTK	1.55825	0.556642
CCNB1	0.57984	1.46388		CCNB1	1.01357	1.1401
CCNO	1.78153	1.58875		CCNO	2.08422	2.20981
CDC25A	1.42119	0.449612		CDC25A	1.17337	0.504073
CDC25B	0.53907	0.836855		CDC25B	0.752112	0.680556
CDK2	1.75479	0.765073		CDK2	1.166	0.851271
CDK4	0.750819	1.09091		CDK4	0.532685	0.76414
CENPF	1.26945	0.923799		CENPF	0.980994	0.70853
CHEK1	1.57231	1.11399		CHEK1	1.17672	2.55104
CIB1	0.370528	1.20379		CIB1	0.364629	0.821558
CREBBP	0.738228	1.45633		CREBBP	0.588707	1.18987
CREBBP	0.738228	1.45633		CREBBP	0.588707	1.18987
CUL4A	0.696517	1.39572		CUL4A	0.486326	1.31576
DLGAP5	0.683678	0.921286		DLGAP5	0.658195	1.65736
DRD2	1.05487	0.69521		DRD2	1.13574	1.43841
DUT	0.7994	0.899878		DUT	0.887096	0.61068
EHMT2	1.15898	0.335223		EHMT2	2.31003	0.368619
EP300	0.458989	1.2283		EP300	0.242932	0.796156
EPHA2	0.648428	0.780952		EPHA2	0.802544	1.01404
ERCC6	2.0731	0.782004		ERCC6	1.11337	1.13514
ERCC8	1.5131	0.3749		ERCC8	1.07854	0.442716
ESR1	1.05052	0.490326		ESR1	1.22668	0.531494
FANCD2	0.777467	0.791334		FANCD2	0.633554	1.65643
FANCE	0.461604	0.675219		FANCE	0.31208	0.998136
FANCL	0.994558	0.755364		FANCL	1.75658	0.696933
FGFR4	0.811724	1.71372		FGFR4	0.427686	1.31616
GTF2E2	1.45756	0.506034		GTF2E2	1.15783	0.434741
JAK2	2.62285	0.506356		JAK2	3.02564	1.01241
KAT2A	0.968913	2.0895		KAT2A	0.478849	1.3339
KDM1A	0.909622	1.25058		KDM1A	2.35227	2.12665
LCK	1.00999	0.793722		LCK	1.14682	0.734155
MAD2L1	0.845385	0.662679		MAD2L1	0.689567	0.889271
MAP3K8	0.995445	1.26542		MAP3K8	1.29253	1.33489
MAPK12	1.17771	1.18543		MAPK12	0.72341	1.25059
MCL1	1.09582	0.3713		MCL1	0.884121	0.329395
MDM2	1.98754	0.969545		MDM2	3.50064	0.795902
MKNK1	0.74705	0.910904		MKNK1	1.07243	1.18996
MSH5	0.984431	1.91112		MSH5	0.805418	2.4487
MTOR	0.282913	0.820526		MTOR	0.400241	0.719655
MTOR	0.282913	0.820526		MTOR	0.400241	0.719655
NEIL2	0.733336	1.26216		NEIL2	1.12512	1.20791
NOTCH1	0.505535	1.60287		NOTCH1	0.479106	0.908318
NUDT1	1.90756	1.01701		NUDT1	1.38611	0.739699
OXR1	0.723112	0.835299		OXR1	0.531317	0.910798
PAK4	0.597327	0.926904		PAK4	0.486665	0.622614
PARG	1.48005	0.633906		PARG	1.60213	0.675304
PARP4	1.46636	0.746109		PARP4	1.41643	1.15935
PERP	0.768931	1.2483		PERP	0.575867	0.648418
PIGF	0.590413	0.644231		PIGF	0.655699	0.537654
PIK3CA	1.37675	0.373067		PIK3CA	1.28391	0.435722
PMS1	0.680403	0.517547		PMS1	0.312836	0.929123
PMS2P3	1.16435	1.6426		PMS2P3	1.21844	1.77033
PMS2P5	1.09326	0.583133		PMS2P5	0.635112	0.809219
POLA1	1.41368	1.09645		POLA1	1.50053	1.11101
POLG	0.831294	0.991384		POLG	0.48586	1.34871
POLL	0.934777	0.687554		POLL	0.831407	0.713026
PRIM2	0.453461	1.10318		PRIM2	1.61872	1.09056
PRKCQ	1.16172	1.45905		PRKCQ	1.05761	0.953093
PRKDC	0.757771	1.12895		PRKDC	0.576687	1.2195
PRKDC	0.757771	1.12895		PRKDC	0.576687	1.2195
PTK2	1.19485	0.326336		PTK2	0.767933	0.16732
RAD1	1.07626	0.961669		RAD1	1.56462	0.937818
RAD51	0.961724	0.678677		RAD51	1.26504	0.505961
RAD51C	0.622652	0.921849		RAD51C	1.36124	0.788889
REXO2	0.842377	0.946232		REXO2	2.65308	1.17816
RFC2	0.820583	0.769981		RFC2	1.82789	0.687308
RNF168	0.693396	1.36769		RNF168	0.255823	1.45309
RPA1	0.84386	0.789861		RPA1	0.896468	0.913205
RPA2	1.18277	0.772803		RPA2	1.08309	0.809657
RPRM	0.746331	1.32314		RPRM	0.87718	1.70147
RPS6KB1	0.638209	0.871857		RPS6KB1	1.00849	0.957774
RRM2B	2.29849	1.5		RRM2B	1.58949	1.29453
RUVBL1	1.16329	0.643497		RUVBL1	1.061	0.450333
SEMA4A	0.794088	1.08222		SEMA4A	1.30171	1.14613
SF3B3	1.4505	1.02184		SF3B3	2.05053	1.20278
SMC1A	1.31276	1.17141		SMC1A	1.55152	1.61746
SMC6	0.969972	0.649055		SMC6	1.00878	1.07505
SPO11	1.91404	1.94601		SPO11	1.77202	1.48356
SSBP1	0.471779	1.30022		SSBP1	0.529989	0.895879
SYK	0.727778	0.740486		SYK	0.464962	1.94275
TOP2A	0.199034	0.604143		TOP2A	0.403258	0.555848
TOPBP1	0.754716	0.692408		TOPBP1	0.941027	1.13878
TP53BP1	0.961166	1.88029		TP53BP1	0.943437	1.2299
TTK	0.550134	0.779135		TTK	0.333409	0.401145
TXN	0.923691	1.69598		TXN	1.31663	1.30726
TYMS	0.931629	1.07372		TYMS	0.92069	1.72856
UBB	0.830357	1.72452		UBB	0.980198	1.72695
UBE2A	0.488462	1.46707		UBE2A	1.15527	2.29184
UBE2V2	1.13114	1.46707		UBE2A	0.756119	2.29184
VCP	1.42153	0.871737		UBE2V2	1.23779	0.746829
XIAP	1.34301	1.93577		USP1	1.16576	0.919918
XPA	0.823215	0.770112		UVRAG	0.801394	0.870728
XRCC5	0.229059	0.375728		VCP	0.381489	0.347507
XRCC6	0.804887	0.375728		VCP	0.656449	0.347507
YBX1	1.91299	0.925311		XIAP	1.84857	0.76857
ZW10	1.55574	0.925311		XIAP	1.48527	0.76857
ZWINT	0.53269	0.993156		XPA	0.369876	0.71147
		0.658217		XRCC3		0.955408
		1.17483		XRCC5		0.630143
		1.17483		XRCC5		0.630143
		2.08019		XRCC6		1.14306
		2.08019		XRCC6		1.14306
		0.642711		YBX1		1.37719
		0.642711		YBX1		1.37719
		0.459527		ZW10		0.750422
		0.459527		ZW10		0.750422
		1.51538		ZWINT		2.02749
		1.51538		ZWINT		2.02749

[truncated: 6 more sheets: Sup. Fig. 2, Sup. Fig. 4, Sup. Fig. 5, Sup. Fig. 6, Sup. Fig. 7, Sup. Fig. 8]
